# Supplementary material for: Single-cell RNA sequencing of human breast tumour-infiltrating immune cells reveals a γδ T-cell subtype associated with good clinical outcome
Source: Life Sci Alliance. 2020 Dec 2;4(1):e202000680. doi: 10.26508/lsa.202000680 (PMC7723295; doi:10.26508/lsa.202000680)
Supplement: Supplementary file 1 [file LSA-2020-00680_TableS1.xlsx]

## Sheet: Table S1 Antibodies used
Table S1. Antibodies used for sorting and validation.
Antibodies	Clone	Cat # Biolegend	Fluorophore	Laser/filters	Dilution
anti-CD8	SK1	344713	APC-Cy7	640-780/60	0.180556
anti-GPR56	4C3	391905	APC	640-670/30	0.111111
anti-Vdelta2	B6	331423	PerCp-Cy5.5	488-695/40	0.180556
anti-CD16	3G8	302053	PE-Dazzle 594	561-610/20	0.180556
anti-CXCR6	K041E5	356013	BV421	405-450/50	01:10:00
anti-CD3	OKT3	317339	AF700	640-730/45	0.180556
anti-CD45	HI30	304024	AF700	619-710/50	01:10:00
anti-TCRgd	REA591	130-113-512 Miltenyi Biotech	PE	561-670/14	01:10:00
