# Supplementary material for: Single-cell RNA sequencing of human breast tumour-infiltrating immune cells reveals a γδ T-cell subtype associated with good clinical outcome
Source: Life Sci Alliance. 2020 Dec 2;4(1):e202000680. doi: 10.26508/lsa.202000680 (PMC7723295; doi:10.26508/lsa.202000680)
Supplement: Supplementary file 2 [file LSA-2020-00680_TableS2.xlsx]

## Sheet: Table S2 PBMC cell metadata
Table S2. Cluster and donor identity of PBMC cells
Barcode	Cluster ID	Donor ID
P03E06_AAACCTGAGTGGGATC	c.gd3	P03E06
P03E06_AAACCTGCAATACGCT	c.gd4	P03E06
P03E06_AAACCTGCACGGCTAC	c.gd3	P03E06
P03E06_AAACCTGGTCATACTG	c.gd3	P03E06
P03E06_AAACCTGGTGCGAAAC	c.gd3	P03E06
P03E06_AAACCTGTCCTATTCA	c.gd4	P03E06
P03E06_AAACCTGTCGGCCGAT	c.gd3	P03E06
P03E06_AAACGGGAGATCGATA	c.gd1	P03E06
P03E06_AAACGGGAGGGCTTGA	c.gd3	P03E06
P03E06_AAACGGGAGTGGAGTC	c.gd1	P03E06
P03E06_AAACGGGCAGTGGGAT	c.gd4	P03E06
P03E06_AAACGGGCATAGGATA	c.gd3	P03E06
P03E06_AAACGGGCATGCAATC	c.gd4	P03E06
P03E06_AAACGGGTCCAGAGGA	c.gd4	P03E06
P03E06_AAACGGGTCCCATTTA	c.gd1	P03E06
P03E06_AAAGATGAGAAACCAT	c.gd1	P03E06
P03E06_AAAGATGAGCACGCCT	c.gd4	P03E06
P03E06_AAAGATGAGGCTATCT	c.gd2	P03E06
P03E06_AAAGATGCAAACCTAC	c.gd4	P03E06
P03E06_AAAGATGCATGACGGA	c.gd4	P03E06
P03E06_AAAGATGGTAAGTGTA	c.gd3	P03E06
P03E06_AAAGATGGTACATCCA	c.gd2	P03E06
P03E06_AAAGATGGTCAGTGGA	c.gd1	P03E06
P03E06_AAAGATGGTCGCGAAA	c.gd3	P03E06
P03E06_AAAGATGGTGGACGAT	c.gd5	P03E06
P03E06_AAAGATGTCAGTTTGG	c.gd1	P03E06
P03E06_AAAGATGTCATAAAGG	c.gd3	P03E06
P03E06_AAAGATGTCATTATCC	c.gd4	P03E06
P03E06_AAAGCAAAGATGGGTC	c.gd3	P03E06
P03E06_AAAGCAAAGGACAGAA	c.gd3	P03E06
P03E06_AAAGCAAAGTAAGTAC	c.gd4	P03E06
P03E06_AAAGCAACACCTTGTC	c.gd1	P03E06
P03E06_AAAGCAAGTGGCTCCA	c.gd4	P03E06
P03E06_AAAGCAAGTGTTCTTT	c.gd2	P03E06
P03E06_AAAGCAAGTTTGCATG	c.gd4	P03E06
P03E06_AAAGCAATCTGCCCTA	c.gd3	P03E06
P03E06_AAAGTAGAGACTAGGC	c.gd3	P03E06
P03E06_AAAGTAGAGCACAGGT	c.gd4	P03E06
P03E06_AAAGTAGAGCGTAATA	c.gd2	P03E06
P03E06_AAAGTAGAGTGGTAAT	c.gd3	P03E06
P03E06_AAAGTAGCAATGACCT	c.gd3	P03E06
P03E06_AAAGTAGGTTCACCTC	c.gd3	P03E06
P03E06_AAAGTAGTCCAAACAC	c.gd3	P03E06
P03E06_AAAGTAGTCGTAGGTT	c.gd4	P03E06
P03E06_AAAGTAGTCTTTAGTC	c.gd4	P03E06
P03E06_AAATGCCAGGAGTAGA	c.gd1	P03E06
P03E06_AAATGCCAGTAGATGT	c.gd3	P03E06
P03E06_AAATGCCCAATGGACG	c.gd5	P03E06
P03E06_AAATGCCCACTAGTAC	c.gd3	P03E06
P03E06_AAATGCCGTGAGTGAC	c.gd3	P03E06
P03E06_AAATGCCTCATTTGGG	c.gd1	P03E06
P03E06_AAATGCCTCCAAGTAC	c.gd2	P03E06
P03E06_AAATGCCTCGTTACAG	c.gd1	P03E06
P03E06_AAATGCCTCGTTGCCT	c.gd4	P03E06
P03E06_AACACGTAGAGTACAT	c.gd3	P03E06
P03E06_AACACGTCAGGATTGG	c.gd4	P03E06
P03E06_AACACGTGTACCGTTA	c.gd5	P03E06
P03E06_AACACGTGTGCGATAG	c.gd3	P03E06
P03E06_AACCATGAGGAGTTTA	c.gd4	P03E06
P03E06_AACCATGCATCTCCCA	c.gd4	P03E06
P03E06_AACCATGGTGGCAAAC	c.gd4	P03E06
P03E06_AACCATGTCACCATAG	c.gd3	P03E06
P03E06_AACCATGTCCTCAACC	c.gd3	P03E06
P03E06_AACCGCGAGTGGAGTC	c.gd3	P03E06
P03E06_AACCGCGCACCATGTA	c.gd3	P03E06
P03E06_AACCGCGGTCTCTCGT	c.gd3	P03E06
P03E06_AACCGCGGTTATGTGC	c.gd4	P03E06
P03E06_AACCGCGTCACATGCA	c.gd3	P03E06
P03E06_AACCGCGTCTTAACCT	c.gd2	P03E06
P03E06_AACGTTGAGAGGTTAT	c.gd4	P03E06
P03E06_AACGTTGAGCGTAGTG	c.gd3	P03E06
P03E06_AACGTTGAGGATGGTC	c.gd2	P03E06
P03E06_AACGTTGAGGTAAACT	c.gd3	P03E06
P03E06_AACGTTGCACATCCGG	c.gd1	P03E06
P03E06_AACGTTGCATTTCACT	c.gd3	P03E06
P03E06_AACGTTGGTTCGTCTC	c.gd3	P03E06
P03E06_AACGTTGGTTGTGGCC	c.gd3	P03E06
P03E06_AACGTTGTCGTAGGAG	c.gd1	P03E06
P03E06_AACGTTGTCGTTACGA	c.gd5	P03E06
P03E06_AACGTTGTCTCTGCTG	c.gd5	P03E06
P03E06_AACTCAGAGGAATCGC	c.gd1	P03E06
P03E06_AACTCAGAGGCTATCT	c.gd3	P03E06
P03E06_AACTCAGAGGTGATAT	c.gd4	P03E06
P03E06_AACTCAGAGTCCAGGA	c.gd3	P03E06
P03E06_AACTCAGAGTTGTCGT	c.gd3	P03E06
P03E06_AACTCAGCAAAGTCAA	c.gd2	P03E06
P03E06_AACTCAGCAAGCGAGT	c.gd3	P03E06
P03E06_AACTCAGGTAAAGTCA	c.gd3	P03E06
P03E06_AACTCAGGTCGAACAG	c.gd4	P03E06
P03E06_AACTCAGGTGTTGGGA	c.gd3	P03E06
P03E06_AACTCAGTCACCACCT	c.gd5	P03E06
P03E06_AACTCAGTCGTACCGG	c.gd3	P03E06
P03E06_AACTCCCAGAAACCAT	c.gd3	P03E06
P03E06_AACTCCCAGTACGTTC	c.gd3	P03E06
P03E06_AACTCCCAGTAGCCGA	c.gd4	P03E06
P03E06_AACTCCCCAGCCTGTG	c.gd3	P03E06
P03E06_AACTCCCCAGCTGTTA	c.gd4	P03E06
P03E06_AACTCCCGTAATAGCA	c.gd3	P03E06
P03E06_AACTCCCGTCTAACGT	c.gd1	P03E06
P03E06_AACTCCCGTGACGCCT	c.gd1	P03E06
P03E06_AACTCCCTCGGTTCGG	c.gd4	P03E06
P03E06_AACTCCCTCTAACTCT	c.gd3	P03E06
P03E06_AACTCCCTCTTTACAC	c.gd3	P03E06
P03E06_AACTCTTAGAAACCTA	c.gd3	P03E06
P03E06_AACTCTTAGATGTAAC	c.gd3	P03E06
P03E06_AACTCTTAGGAGTTTA	c.gd4	P03E06
P03E06_AACTCTTAGGCCCTTG	c.gd4	P03E06
P03E06_AACTCTTCAGTTCCCT	c.gd1	P03E06
P03E06_AACTCTTTCCAGATCA	c.gd3	P03E06
P03E06_AACTCTTTCTGTGCAA	c.gd4	P03E06
P03E06_AACTGGTAGGTGACCA	c.gd4	P03E06
P03E06_AACTGGTAGTTCCACA	c.gd3	P03E06
P03E06_AACTGGTCACCGATAT	c.gd4	P03E06
P03E06_AACTGGTGTGCGAAAC	c.gd3	P03E06
P03E06_AACTGGTTCCCTCTTT	c.gd4	P03E06
P03E06_AACTTTCAGCGACGTA	c.gd4	P03E06
P03E06_AACTTTCAGGATGTAT	c.gd4	P03E06
P03E06_AACTTTCAGTGCAAGC	c.gd3	P03E06
P03E06_AACTTTCCAATGACCT	c.gd3	P03E06
P03E06_AACTTTCCACCAGATT	c.gd3	P03E06
P03E06_AACTTTCCAGGACCCT	c.gd4	P03E06
P03E06_AACTTTCGTAGCCTCG	c.gd3	P03E06
P03E06_AACTTTCGTCTCCATC	c.gd3	P03E06
P03E06_AACTTTCGTTGAGTTC	c.gd3	P03E06
P03E06_AACTTTCTCACGCATA	c.gd4	P03E06
P03E06_AACTTTCTCACTGGGC	c.gd3	P03E06
P03E06_AACTTTCTCGGTGTTA	c.gd1	P03E06
P03E06_AAGACCTAGCCACGTC	c.gd2	P03E06
P03E06_AAGACCTCACATGACT	c.gd3	P03E06
P03E06_AAGACCTCAGCTGTAT	c.gd3	P03E06
P03E06_AAGACCTGTATCTGCA	c.gd1	P03E06
P03E06_AAGACCTGTCATGCCG	c.gd1	P03E06
P03E06_AAGACCTGTGTGAATA	c.gd4	P03E06
P03E06_AAGACCTGTTGCCTCT	c.gd4	P03E06
P03E06_AAGACCTTCTGTCAAG	c.gd1	P03E06
P03E06_AAGCCGCAGGTGTGGT	c.gd3	P03E06
P03E06_AAGCCGCCACATAACC	c.gd3	P03E06
P03E06_AAGCCGCCAGCGTCCA	c.gd3	P03E06
P03E06_AAGCCGCCATCCCACT	c.gd3	P03E06
P03E06_AAGCCGCGTAGAAAGG	c.gd1	P03E06
P03E06_AAGCCGCGTCCAGTTA	c.gd4	P03E06
P03E06_AAGCCGCGTCTCCATC	c.gd3	P03E06
P03E06_AAGCCGCGTGAGGCTA	c.gd3	P03E06
P03E06_AAGCCGCGTGTGAATA	c.gd3	P03E06
P03E06_AAGCCGCGTTCCACAA	c.gd4	P03E06
P03E06_AAGCCGCGTTTAAGCC	c.gd4	P03E06
P03E06_AAGCCGCTCCTATTCA	c.gd4	P03E06
P03E06_AAGCCGCTCGATAGAA	c.gd3	P03E06
P03E06_AAGCCGCTCTGAAAGA	c.gd3	P03E06
P03E06_AAGGAGCAGAGTGAGA	c.gd1	P03E06
P03E06_AAGGAGCCAATTCCTT	c.gd3	P03E06
P03E06_AAGGAGCGTACCGAGA	c.gd1	P03E06
P03E06_AAGGAGCGTCATATGC	c.gd3	P03E06
P03E06_AAGGAGCGTGCCTGGT	c.gd1	P03E06
P03E06_AAGGAGCTCAAACCAC	c.gd4	P03E06
P03E06_AAGGAGCTCGACAGCC	c.gd1	P03E06
P03E06_AAGGCAGAGACCACGA	c.gd4	P03E06
P03E06_AAGGCAGAGACGCTTT	c.gd1	P03E06
P03E06_AAGGCAGAGTAATCCC	c.gd4	P03E06
P03E06_AAGGCAGCACACCGCA	c.gd4	P03E06
P03E06_AAGGCAGCATTAGGCT	c.gd3	P03E06
P03E06_AAGGCAGGTACAGTTC	c.gd1	P03E06
P03E06_AAGGCAGGTTCCCGAG	c.gd3	P03E06
P03E06_AAGGCAGGTTTGTGTG	c.gd4	P03E06
P03E06_AAGGCAGTCAGTTCGA	c.gd5	P03E06
P03E06_AAGGTTCAGTACCGGA	c.gd5	P03E06
P03E06_AAGGTTCCATTATCTC	c.gd4	P03E06
P03E06_AAGGTTCGTGTTAAGA	c.gd4	P03E06
P03E06_AAGGTTCTCATTTGGG	c.gd1	P03E06
P03E06_AAGGTTCTCTCGGACG	c.gd4	P03E06
P03E06_AAGGTTCTCTTGGGTA	c.gd4	P03E06
P03E06_AAGTCTGAGCGTAATA	c.gd4	P03E06
P03E06_AAGTCTGAGGAGTACC	c.gd4	P03E06
P03E06_AAGTCTGAGTCAAGGC	c.gd4	P03E06
P03E06_AAGTCTGAGTCCTCCT	c.gd3	P03E06
P03E06_AAGTCTGAGTGGTAAT	c.gd1	P03E06
P03E06_AAGTCTGCAAGAGTCG	c.gd5	P03E06
P03E06_AAGTCTGCAAGTTGTC	c.gd5	P03E06
P03E06_AAGTCTGGTCCGAGTC	c.gd4	P03E06
P03E06_AAGTCTGGTCGCGAAA	c.gd3	P03E06
P03E06_AAGTCTGTCAACCAAC	c.gd3	P03E06
P03E06_AAGTCTGTCGGTGTCG	c.gd3	P03E06
P03E06_AATCCAGAGAGGTTAT	c.gd4	P03E06
P03E06_AATCCAGAGCTAGTTC	c.gd3	P03E06
P03E06_AATCCAGAGTGTACCT	c.gd4	P03E06
P03E06_AATCCAGCAAACTGCT	c.gd1	P03E06
P03E06_AATCCAGCAAGCCGTC	c.gd4	P03E06
P03E06_AATCCAGCAAGGTTCT	c.gd4	P03E06
P03E06_AATCCAGCAGATGAGC	c.gd3	P03E06
P03E06_AATCCAGCAGGGATTG	c.gd4	P03E06
P03E06_AATCCAGCATACGCTA	c.gd3	P03E06
P03E06_AATCCAGTCACATACG	c.gd3	P03E06
P03E06_AATCCAGTCACCAGGC	c.gd4	P03E06
P03E06_AATCCAGTCTGGCGTG	c.gd4	P03E06
P03E06_AATCGGTAGCGACGTA	c.gd2	P03E06
P03E06_AATCGGTAGCTAGTGG	c.gd1	P03E06
P03E06_AATCGGTAGGAGTAGA	c.gd4	P03E06
P03E06_AATCGGTCAGCAGTTT	c.gd3	P03E06
P03E06_AATCGGTCAGTCTTCC	c.gd3	P03E06
P03E06_AATCGGTGTATATGAG	c.gd4	P03E06
P03E06_AATCGGTGTTACGCGC	c.gd3	P03E06
P03E06_ACACCAAAGCAGCCTC	c.gd3	P03E06
P03E06_ACACCAAAGTCTCCTC	c.gd4	P03E06
P03E06_ACACCAACAAACGCGA	c.gd3	P03E06
P03E06_ACACCAACACGACGAA	c.gd1	P03E06
P03E06_ACACCAACAGCTTAAC	c.gd3	P03E06
P03E06_ACACCAACAGTATAAG	c.gd2	P03E06
P03E06_ACACCAACATTTGCTT	c.gd2	P03E06
P03E06_ACACCAAGTGATGCCC	c.gd5	P03E06
P03E06_ACACCAAGTGCCTGGT	c.gd4	P03E06
P03E06_ACACCAATCACATACG	c.gd4	P03E06
P03E06_ACACCAATCAGTTTGG	c.gd3	P03E06
P03E06_ACACCAATCCAGGGCT	c.gd3	P03E06
P03E06_ACACCCTAGAGATGAG	c.gd3	P03E06
P03E06_ACACCCTAGCATGGCA	c.gd3	P03E06
P03E06_ACACCCTAGGTGTTAA	c.gd5	P03E06
P03E06_ACACCCTAGTGCGATG	c.gd3	P03E06
P03E06_ACACCCTAGTGTTTGC	c.gd3	P03E06
P03E06_ACACCCTCATCAGTCA	c.gd3	P03E06
P03E06_ACACCCTGTGAACCTT	c.gd3	P03E06
P03E06_ACACCCTGTTGCTCCT	c.gd1	P03E06
P03E06_ACACCCTTCCATGCTC	c.gd4	P03E06
P03E06_ACACCGGAGATGTCGG	c.gd3	P03E06
P03E06_ACACCGGAGGAGCGTT	c.gd3	P03E06
P03E06_ACACCGGAGGGTATCG	c.gd1	P03E06
P03E06_ACACCGGCATAGAAAC	c.gd3	P03E06
P03E06_ACACCGGCATCTATGG	c.gd3	P03E06
P03E06_ACACCGGGTACGCACC	c.gd1	P03E06
P03E06_ACACCGGTCACATACG	c.gd4	P03E06
P03E06_ACACCGGTCCTCATTA	c.gd4	P03E06
P03E06_ACACCGGTCGTCTGCT	c.gd4	P03E06
P03E06_ACACCGGTCTATGTGG	c.gd4	P03E06
P03E06_ACACCGGTCTCAAGTG	c.gd3	P03E06
P03E06_ACACCGGTCTGTACGA	c.gd4	P03E06
P03E06_ACACTGAAGCGATTCT	c.gd4	P03E06
P03E06_ACACTGAAGCTAACAA	c.gd4	P03E06
P03E06_ACACTGAAGTCGCCGT	c.gd3	P03E06
P03E06_ACACTGACACCATGTA	c.gd4	P03E06
P03E06_ACACTGACAGCTCGCA	c.gd4	P03E06
P03E06_ACACTGAGTAGTGAAT	c.gd3	P03E06
P03E06_ACACTGATCAGAGGTG	c.gd3	P03E06
P03E06_ACACTGATCTAGCACA	c.gd2	P03E06
P03E06_ACAGCCGAGCGCCTTG	c.gd3	P03E06
P03E06_ACAGCCGAGCTAACAA	c.gd3	P03E06
P03E06_ACAGCCGAGCTGTTCA	c.gd1	P03E06
P03E06_ACAGCCGCAGTCGTGC	c.gd4	P03E06
P03E06_ACAGCCGCATCGTCGG	c.gd3	P03E06
P03E06_ACAGCCGGTTGAGTTC	c.gd4	P03E06
P03E06_ACAGCCGTCATGTCCC	c.gd3	P03E06
P03E06_ACAGCTAAGCCCAACC	c.gd4	P03E06
P03E06_ACAGCTAAGCGGCTTC	c.gd3	P03E06
P03E06_ACAGCTAAGGCTCTTA	c.gd1	P03E06
P03E06_ACAGCTAAGTGGAGAA	c.gd3	P03E06
P03E06_ACAGCTACAGCTGCTG	c.gd4	P03E06
P03E06_ACAGCTACAGGGAGAG	c.gd4	P03E06
P03E06_ACAGCTACAGGTTTCA	c.gd3	P03E06
P03E06_ACAGCTACATCCGGGT	c.gd2	P03E06
P03E06_ACAGCTACATCCTTGC	c.gd3	P03E06
P03E06_ACAGCTATCCGTAGTA	c.gd1	P03E06
P03E06_ACATACGAGCAGACTG	c.gd1	P03E06
P03E06_ACATACGAGCCTATGT	c.gd4	P03E06
P03E06_ACATACGCACAACGCC	c.gd4	P03E06
P03E06_ACATACGCACCAGATT	c.gd3	P03E06
P03E06_ACATACGCAGCTTAAC	c.gd4	P03E06
P03E06_ACATACGCATGCAATC	c.gd4	P03E06
P03E06_ACATACGGTCGCGAAA	c.gd4	P03E06
P03E06_ACATACGGTTAGAACA	c.gd3	P03E06
P03E06_ACATACGGTTCGGCAC	c.gd3	P03E06
P03E06_ACATACGTCCGTTGCT	c.gd3	P03E06
P03E06_ACATACGTCGCAAGCC	c.gd4	P03E06
P03E06_ACATCAGAGATCCTGT	c.gd4	P03E06
P03E06_ACATCAGAGCGATTCT	c.gd3	P03E06
P03E06_ACATCAGCACTCGACG	c.gd4	P03E06
P03E06_ACATCAGTCCAAATGC	c.gd4	P03E06
P03E06_ACATGGTAGAGACGAA	c.gd3	P03E06
P03E06_ACATGGTAGCATGGCA	c.gd2	P03E06
P03E06_ACATGGTAGCGTAGTG	c.gd4	P03E06
P03E06_ACATGGTCAGTAAGAT	c.gd3	P03E06
P03E06_ACATGGTTCACGAAGG	c.gd3	P03E06
P03E06_ACCAGTAAGCCGCCTA	c.gd3	P03E06
P03E06_ACCAGTAAGTAATCCC	c.gd4	P03E06
P03E06_ACCAGTAAGTTATCGC	c.gd3	P03E06
P03E06_ACCAGTAGTCGAATCT	c.gd3	P03E06
P03E06_ACCAGTAGTTATCACG	c.gd4	P03E06
P03E06_ACCAGTAGTTTAGCTG	c.gd3	P03E06
P03E06_ACCAGTATCACCGGGT	c.gd4	P03E06
P03E06_ACCAGTATCGTGGACC	c.gd3	P03E06
P03E06_ACCCACTAGAAACCTA	c.gd3	P03E06
P03E06_ACCCACTAGACTACAA	c.gd3	P03E06
P03E06_ACCCACTAGATCGATA	c.gd3	P03E06
P03E06_ACCCACTAGGCTAGAC	c.gd1	P03E06
P03E06_ACCCACTAGTGTACCT	c.gd3	P03E06
P03E06_ACCCACTCACAAGTAA	c.gd4	P03E06
P03E06_ACCCACTCAGCTGTTA	c.gd4	P03E06
P03E06_ACCCACTCAGGCTGAA	c.gd3	P03E06
P03E06_ACCCACTCATGCAACT	c.gd3	P03E06
P03E06_ACCCACTGTCACTGGC	c.gd3	P03E06
P03E06_ACCCACTGTGCACCAC	c.gd2	P03E06
P03E06_ACCCACTGTTCCCGAG	c.gd2	P03E06
P03E06_ACCCACTGTTGTCTTT	c.gd4	P03E06
P03E06_ACCCACTTCGTAGGTT	c.gd3	P03E06
P03E06_ACCGTAACACAAGACG	c.gd1	P03E06
P03E06_ACCGTAACAGGGATTG	c.gd1	P03E06
P03E06_ACCGTAAGTGGAAAGA	c.gd3	P03E06
P03E06_ACCTTTAAGGACATTA	c.gd4	P03E06
P03E06_ACCTTTAAGGCGATAC	c.gd3	P03E06
P03E06_ACCTTTACACAGACTT	c.gd3	P03E06
P03E06_ACCTTTACATGGTAGG	c.gd1	P03E06
P03E06_ACCTTTACATGTTGAC	c.gd3	P03E06
P03E06_ACCTTTAGTAAGAGGA	c.gd3	P03E06
P03E06_ACCTTTAGTACAGACG	c.gd4	P03E06
P03E06_ACCTTTAGTGGAAAGA	c.gd4	P03E06
P03E06_ACCTTTATCAGCTGGC	c.gd4	P03E06
P03E06_ACCTTTATCCCTCTTT	c.gd3	P03E06
P03E06_ACCTTTATCTACTATC	c.gd3	P03E06
P03E06_ACGAGCCAGAGCTGCA	c.gd1	P03E06
P03E06_ACGAGCCCAAACCTAC	c.gd3	P03E06
P03E06_ACGAGCCTCACATACG	c.gd4	P03E06
P03E06_ACGAGGAAGAGTGACC	c.gd1	P03E06
P03E06_ACGAGGAAGGCAGGTT	c.gd3	P03E06
P03E06_ACGAGGACACGGCTAC	c.gd3	P03E06
P03E06_ACGAGGAGTCACTTCC	c.gd3	P03E06
P03E06_ACGAGGAGTGCAACGA	c.gd4	P03E06
P03E06_ACGAGGATCAATAAGG	c.gd3	P03E06
P03E06_ACGAGGATCATCTGCC	c.gd3	P03E06
P03E06_ACGAGGATCCGTTGTC	c.gd3	P03E06
P03E06_ACGATACAGATGTGTA	c.gd3	P03E06
P03E06_ACGATACAGTGACATA	c.gd2	P03E06
P03E06_ACGATACCAACGATGG	c.gd3	P03E06
P03E06_ACGATACCATGGTAGG	c.gd4	P03E06
P03E06_ACGATACGTAGTGAAT	c.gd4	P03E06
P03E06_ACGATACGTCAGCTAT	c.gd1	P03E06
P03E06_ACGATACGTGCTAGCC	c.gd4	P03E06
P03E06_ACGATACTCAACGCTA	c.gd3	P03E06
P03E06_ACGATACTCTCCTATA	c.gd3	P03E06
P03E06_ACGATACTCTGGTTCC	c.gd3	P03E06
P03E06_ACGATGTAGAGCCCAA	c.gd3	P03E06
P03E06_ACGATGTAGCCGTCGT	c.gd3	P03E06
P03E06_ACGATGTCACATCTTT	c.gd3	P03E06
P03E06_ACGATGTCACCAGATT	c.gd3	P03E06
P03E06_ACGATGTCACTTACGA	c.gd3	P03E06
P03E06_ACGATGTGTAGATTAG	c.gd4	P03E06
P03E06_ACGATGTGTCATATCG	c.gd3	P03E06
P03E06_ACGATGTGTTACAGAA	c.gd4	P03E06
P03E06_ACGATGTTCATTATCC	c.gd4	P03E06
P03E06_ACGATGTTCGGCGCTA	c.gd3	P03E06
P03E06_ACGCAGCAGCTGTTCA	c.gd3	P03E06
P03E06_ACGCAGCAGGACGAAA	c.gd3	P03E06
P03E06_ACGCAGCAGGATGGTC	c.gd3	P03E06
P03E06_ACGCAGCCAAAGGTGC	c.gd3	P03E06
P03E06_ACGCAGCCAAGCTGAG	c.gd4	P03E06
P03E06_ACGCAGCCACAGAGGT	c.gd3	P03E06
P03E06_ACGCAGCCACCAGCAC	c.gd3	P03E06
P03E06_ACGCAGCCACTAGTAC	c.gd3	P03E06
P03E06_ACGCAGCCAGTATGCT	c.gd3	P03E06
P03E06_ACGCAGCGTACTTAGC	c.gd3	P03E06
P03E06_ACGCAGCGTAGCGTAG	c.gd5	P03E06
P03E06_ACGCAGCGTCGCATAT	c.gd4	P03E06
P03E06_ACGCAGCTCAACGAAA	c.gd4	P03E06
P03E06_ACGCAGCTCAAGGCTT	c.gd4	P03E06
P03E06_ACGCAGCTCGGTCTAA	c.gd3	P03E06
P03E06_ACGCCAGAGAGAACAG	c.gd3	P03E06
P03E06_ACGCCAGAGAGGTACC	c.gd5	P03E06
P03E06_ACGCCAGAGGGTCTCC	c.gd4	P03E06
P03E06_ACGCCAGCAACTGGCC	c.gd3	P03E06
P03E06_ACGCCAGCACAAGTAA	c.gd1	P03E06
P03E06_ACGCCAGCACAGGCCT	c.gd4	P03E06
P03E06_ACGCCAGCACCATGTA	c.gd4	P03E06
P03E06_ACGCCAGCAGCTTCGG	c.gd3	P03E06
P03E06_ACGCCAGCAGGACCCT	c.gd3	P03E06
P03E06_ACGCCAGCATTGGGCC	c.gd3	P03E06
P03E06_ACGCCAGGTGACAAAT	c.gd3	P03E06
P03E06_ACGCCAGTCAGGCGAA	c.gd3	P03E06
P03E06_ACGCCAGTCTGTCTCG	c.gd3	P03E06
P03E06_ACGCCGAAGATTACCC	c.gd4	P03E06
P03E06_ACGCCGAAGCTGAAAT	c.gd3	P03E06
P03E06_ACGCCGACAAGGGTCA	c.gd3	P03E06
P03E06_ACGCCGACATAAAGGT	c.gd3	P03E06
P03E06_ACGCCGACATCTATGG	c.gd3	P03E06
P03E06_ACGCCGAGTTCTGAAC	c.gd4	P03E06
P03E06_ACGCCGATCATTATCC	c.gd3	P03E06
P03E06_ACGCCGATCCAGGGCT	c.gd4	P03E06
P03E06_ACGCCGATCGCAAACT	c.gd4	P03E06
P03E06_ACGCCGATCGTGGGAA	c.gd3	P03E06
P03E06_ACGCCGATCTGTCCGT	c.gd3	P03E06
P03E06_ACGGAGAAGAGCTATA	c.gd4	P03E06
P03E06_ACGGAGAAGATGCCTT	c.gd4	P03E06
P03E06_ACGGAGAAGCGTTCCG	c.gd1	P03E06
P03E06_ACGGAGAAGTATTGGA	c.gd4	P03E06
P03E06_ACGGAGACATTAGGCT	c.gd1	P03E06
P03E06_ACGGAGAGTATAGTAG	c.gd3	P03E06
P03E06_ACGGAGAGTTCAGTAC	c.gd5	P03E06
P03E06_ACGGAGATCGTGACAT	c.gd1	P03E06
P03E06_ACGGCCACATCAGTAC	c.gd3	P03E06
P03E06_ACGGCCAGTAACGACG	c.gd4	P03E06
P03E06_ACGGCCAGTGACAAAT	c.gd4	P03E06
P03E06_ACGGCCAGTGAGTGAC	c.gd4	P03E06
P03E06_ACGGCCAGTGTTGGGA	c.gd4	P03E06
P03E06_ACGGCCAGTTGCGCAC	c.gd5	P03E06
P03E06_ACGGCCATCAAGAAGT	c.gd4	P03E06
P03E06_ACGGCCATCACGGTTA	c.gd3	P03E06
P03E06_ACGGCCATCCGCGGTA	c.gd4	P03E06
P03E06_ACGGCCATCGGAATCT	c.gd3	P03E06
P03E06_ACGGGCTCAATAGAGT	c.gd4	P03E06
P03E06_ACGGGCTCAGGACGTA	c.gd4	P03E06
P03E06_ACGGGCTCAGTCGTGC	c.gd3	P03E06
P03E06_ACGGGCTGTAAGGGAA	c.gd1	P03E06
P03E06_ACGGGCTGTACGACCC	c.gd3	P03E06
P03E06_ACGGGCTGTACTTCTT	c.gd3	P03E06
P03E06_ACGGGCTTCACGGTTA	c.gd3	P03E06
P03E06_ACGGGCTTCGGCGCTA	c.gd3	P03E06
P03E06_ACGGGCTTCGTACCGG	c.gd4	P03E06
P03E06_ACGGGCTTCTGTTGAG	c.gd4	P03E06
P03E06_ACGGGTCAGCAAATCA	c.gd4	P03E06
P03E06_ACGGGTCAGCTAAACA	c.gd3	P03E06
P03E06_ACGGGTCAGTCATGCT	c.gd3	P03E06
P03E06_ACGGGTCAGTCCAGGA	c.gd5	P03E06
P03E06_ACGGGTCGTCATATCG	c.gd4	P03E06
P03E06_ACGGGTCGTCATATGC	c.gd3	P03E06
P03E06_ACGGGTCTCAGGCGAA	c.gd2	P03E06
P03E06_ACGGGTCTCATAGCAC	c.gd4	P03E06
P03E06_ACGGGTCTCGAGAGCA	c.gd3	P03E06
P03E06_ACGTCAAAGCCAACAG	c.gd5	P03E06
P03E06_ACGTCAAAGGAGCGTT	c.gd4	P03E06
P03E06_ACGTCAAAGGAGTTTA	c.gd4	P03E06
P03E06_ACGTCAAAGTATTGGA	c.gd3	P03E06
P03E06_ACGTCAACACATCTTT	c.gd3	P03E06
P03E06_ACGTCAACAGCAGTTT	c.gd3	P03E06
P03E06_ACGTCAAGTACGCTGC	c.gd1	P03E06
P03E06_ACGTCAAGTTGGTAAA	c.gd1	P03E06
P03E06_ACGTCAATCAGCTCGG	c.gd3	P03E06
P03E06_ACGTCAATCAGTGCAT	c.gd3	P03E06
P03E06_ACGTCAATCCCATTTA	c.gd4	P03E06
P03E06_ACGTCAATCTATCGCC	c.gd4	P03E06
P03E06_ACGTCAATCTGCAGTA	c.gd4	P03E06
P03E06_ACTATCTAGATCCCGC	c.gd3	P03E06
P03E06_ACTATCTAGCTCCCAG	c.gd3	P03E06
P03E06_ACTATCTAGTGTTAGA	c.gd3	P03E06
P03E06_ACTATCTCAACTGCGC	c.gd1	P03E06
P03E06_ACTATCTCACACGCTG	c.gd3	P03E06
P03E06_ACTATCTGTACAGTTC	c.gd4	P03E06
P03E06_ACTATCTGTCCCGACA	c.gd4	P03E06
P03E06_ACTATCTGTTCGAATC	c.gd3	P03E06
P03E06_ACTATCTGTTTCCACC	c.gd3	P03E06
P03E06_ACTATCTTCACTATTC	c.gd4	P03E06
P03E06_ACTATCTTCCCAAGAT	c.gd4	P03E06
P03E06_ACTATCTTCCTTTACA	c.gd4	P03E06
P03E06_ACTGAACAGAGAGCTC	c.gd5	P03E06
P03E06_ACTGAACAGATAGGAG	c.gd4	P03E06
P03E06_ACTGAACCAAAGAATC	c.gd4	P03E06
P03E06_ACTGAACCAGCCAATT	c.gd3	P03E06
P03E06_ACTGAACCATCGGACC	c.gd3	P03E06
P03E06_ACTGAACCATGTAAGA	c.gd4	P03E06
P03E06_ACTGAACGTAATTGGA	c.gd3	P03E06
P03E06_ACTGAACTCCAAACAC	c.gd4	P03E06
P03E06_ACTGAGTAGCACCGCT	c.gd3	P03E06
P03E06_ACTGAGTAGGACTGGT	c.gd3	P03E06
P03E06_ACTGAGTAGGCCCTTG	c.gd4	P03E06
P03E06_ACTGAGTAGGCTAGCA	c.gd3	P03E06
P03E06_ACTGAGTAGTAGTGCG	c.gd3	P03E06
P03E06_ACTGAGTCAACACGCC	c.gd2	P03E06
P03E06_ACTGAGTCACAAGCCC	c.gd3	P03E06
P03E06_ACTGAGTCATCGTCGG	c.gd5	P03E06
P03E06_ACTGAGTGTGGCGAAT	c.gd2	P03E06
P03E06_ACTGAGTGTTTAGCTG	c.gd3	P03E06
P03E06_ACTGAGTTCAGGCCCA	c.gd1	P03E06
P03E06_ACTGAGTTCTCGATGA	c.gd4	P03E06
P03E06_ACTGAGTTCTTAGAGC	c.gd4	P03E06
P03E06_ACTGATGAGACAGGCT	c.gd2	P03E06
P03E06_ACTGATGAGCTAACAA	c.gd3	P03E06
P03E06_ACTGATGAGTAGTGCG	c.gd1	P03E06
P03E06_ACTGATGCACATCTTT	c.gd4	P03E06
P03E06_ACTGATGCACCGAAAG	c.gd3	P03E06
P03E06_ACTGATGCATTATCTC	c.gd4	P03E06
P03E06_ACTGATGGTCTCCATC	c.gd1	P03E06
P03E06_ACTGATGTCACTATTC	c.gd3	P03E06
P03E06_ACTGATGTCGCATGAT	c.gd3	P03E06
P03E06_ACTGATGTCTCGCATC	c.gd3	P03E06
P03E06_ACTGATGTCTTGTACT	c.gd3	P03E06
P03E06_ACTGCTCAGGCGCTCT	c.gd4	P03E06
P03E06_ACTGCTCCATCACGAT	c.gd3	P03E06
P03E06_ACTGCTCCATGCCACG	c.gd3	P03E06
P03E06_ACTGCTCGTATATGAG	c.gd3	P03E06
P03E06_ACTGCTCGTGTTGAGG	c.gd3	P03E06
P03E06_ACTGCTCTCAAACCGT	c.gd4	P03E06
P03E06_ACTGCTCTCGCCCTTA	c.gd1	P03E06
P03E06_ACTGCTCTCGGATGGA	c.gd3	P03E06
P03E06_ACTGCTCTCGGTCTAA	c.gd4	P03E06
P03E06_ACTGTCCAGAATGTGT	c.gd4	P03E06
P03E06_ACTGTCCAGCCCTAAT	c.gd3	P03E06
P03E06_ACTGTCCCAAGACACG	c.gd1	P03E06
P03E06_ACTGTCCCAAGGTTTC	c.gd3	P03E06
P03E06_ACTGTCCCAATGGTCT	c.gd3	P03E06
P03E06_ACTGTCCCATTACGAC	c.gd4	P03E06
P03E06_ACTGTCCGTATCGCAT	c.gd3	P03E06
P03E06_ACTGTCCTCTTGTCAT	c.gd4	P03E06
P03E06_ACTTACTAGAATTGTG	c.gd5	P03E06
P03E06_ACTTACTAGTTGTAGA	c.gd3	P03E06
P03E06_ACTTACTCAAGGACAC	c.gd2	P03E06
P03E06_ACTTACTCATCTCGCT	c.gd3	P03E06
P03E06_ACTTACTGTCAGCTAT	c.gd3	P03E06
P03E06_ACTTACTGTGACTCAT	c.gd3	P03E06
P03E06_ACTTACTGTGCCTTGG	c.gd3	P03E06
P03E06_ACTTACTGTTCATGGT	c.gd3	P03E06
P03E06_ACTTACTTCCAAACTG	c.gd3	P03E06
P03E06_ACTTACTTCTCCAGGG	c.gd4	P03E06
P03E06_ACTTGTTAGCACAGGT	c.gd3	P03E06
P03E06_ACTTGTTAGGCCCGTT	c.gd4	P03E06
P03E06_ACTTGTTCACAGATTC	c.gd3	P03E06
P03E06_ACTTGTTCACTAAGTC	c.gd3	P03E06
P03E06_ACTTGTTCAGTACACT	c.gd4	P03E06
P03E06_ACTTGTTCATCGGAAG	c.gd3	P03E06
P03E06_ACTTGTTCATCTCGCT	c.gd1	P03E06
P03E06_ACTTGTTGTAGCTGCC	c.gd3	P03E06
P03E06_ACTTGTTGTGAGCGAT	c.gd1	P03E06
P03E06_ACTTGTTGTGAGGCTA	c.gd4	P03E06
P03E06_ACTTGTTGTGTTTGTG	c.gd4	P03E06
P03E06_ACTTGTTGTTGACGTT	c.gd3	P03E06
P03E06_ACTTGTTTCAAGAAGT	c.gd3	P03E06
P03E06_ACTTGTTTCAAGGTAA	c.gd4	P03E06
P03E06_ACTTGTTTCAGCAACT	c.gd4	P03E06
P03E06_ACTTGTTTCGATGAGG	c.gd5	P03E06
P03E06_ACTTGTTTCGCCCTTA	c.gd4	P03E06
P03E06_ACTTTCAAGACCGGAT	c.gd3	P03E06
P03E06_ACTTTCAAGGACGAAA	c.gd3	P03E06
P03E06_ACTTTCAAGTAAGTAC	c.gd3	P03E06
P03E06_ACTTTCACACCCAGTG	c.gd4	P03E06
P03E06_ACTTTCACACGGCCAT	c.gd4	P03E06
P03E06_ACTTTCACACTACAGT	c.gd4	P03E06
P03E06_ACTTTCACAGTTAACC	c.gd3	P03E06
P03E06_ACTTTCACATACGCTA	c.gd4	P03E06
P03E06_ACTTTCAGTCAACTGT	c.gd4	P03E06
P03E06_ACTTTCAGTCAATGTC	c.gd3	P03E06
P03E06_ACTTTCATCAAGGCTT	c.gd4	P03E06
P03E06_ACTTTCATCTCTAGGA	c.gd3	P03E06
P03E06_ACTTTCATCTGGGCCA	c.gd3	P03E06
P03E06_ACTTTCATCTGGTATG	c.gd3	P03E06
P03E06_AGAATAGAGAGTAAGG	c.gd3	P03E06
P03E06_AGAATAGAGGATCGCA	c.gd4	P03E06
P03E06_AGAATAGAGGGCTTCC	c.gd3	P03E06
P03E06_AGAATAGAGTACGTAA	c.gd4	P03E06
P03E06_AGAATAGCAAGTTGTC	c.gd3	P03E06
P03E06_AGAATAGCAATCACAC	c.gd1	P03E06
P03E06_AGAATAGCATATACCG	c.gd3	P03E06
P03E06_AGAATAGGTAGCCTAT	c.gd3	P03E06
P03E06_AGAATAGGTAGCTTGT	c.gd4	P03E06
P03E06_AGAATAGGTCAAGCGA	c.gd3	P03E06
P03E06_AGAATAGGTGCTAGCC	c.gd3	P03E06
P03E06_AGAATAGGTTGGGACA	c.gd4	P03E06
P03E06_AGAATAGTCATATCGG	c.gd4	P03E06
P03E06_AGAATAGTCTAACGGT	c.gd1	P03E06
P03E06_AGAATAGTCTGCTGCT	c.gd3	P03E06
P03E06_AGAATAGTCTTCTGGC	c.gd3	P03E06
P03E06_AGACGTTAGACTTTCG	c.gd4	P03E06
P03E06_AGACGTTAGTATCGAA	c.gd4	P03E06
P03E06_AGACGTTCACTTACGA	c.gd3	P03E06
P03E06_AGACGTTGTCACCTAA	c.gd3	P03E06
P03E06_AGACGTTGTTGAGTTC	c.gd3	P03E06
P03E06_AGACGTTTCACGATGT	c.gd3	P03E06
P03E06_AGACGTTTCAGAGGTG	c.gd4	P03E06
P03E06_AGACGTTTCCGGCACA	c.gd4	P03E06
P03E06_AGACGTTTCGATGAGG	c.gd3	P03E06
P03E06_AGACGTTTCGGTTCGG	c.gd1	P03E06
P03E06_AGAGCGAAGAGCCTAG	c.gd3	P03E06
P03E06_AGAGCGAAGTGGCACA	c.gd3	P03E06
P03E06_AGAGCGAAGTGTCCCG	c.gd1	P03E06
P03E06_AGAGCGACACACAGAG	c.gd3	P03E06
P03E06_AGAGCGACAGTGAGTG	c.gd3	P03E06
P03E06_AGAGCGACATCGATTG	c.gd3	P03E06
P03E06_AGAGCGAGTAAACCTC	c.gd4	P03E06
P03E06_AGAGCGAGTCATCGGC	c.gd4	P03E06
P03E06_AGAGCGAGTCTGATCA	c.gd4	P03E06
P03E06_AGAGCGAGTCTGGAGA	c.gd4	P03E06
P03E06_AGAGCGAGTTAAAGAC	c.gd3	P03E06
P03E06_AGAGCGATCCATGAGT	c.gd1	P03E06
P03E06_AGAGCTTAGGCTATCT	c.gd3	P03E06
P03E06_AGAGCTTGTAGAAGGA	c.gd4	P03E06
P03E06_AGAGCTTGTTGAACTC	c.gd4	P03E06
P03E06_AGAGCTTTCAGCACAT	c.gd4	P03E06
P03E06_AGAGCTTTCGCCAGCA	c.gd2	P03E06
P03E06_AGAGCTTTCGCGTTTC	c.gd1	P03E06
P03E06_AGAGCTTTCTGTTTGT	c.gd3	P03E06
P03E06_AGAGTGGCACCCTATC	c.gd4	P03E06
P03E06_AGAGTGGGTACTTCTT	c.gd4	P03E06
P03E06_AGAGTGGGTCGCGAAA	c.gd3	P03E06
P03E06_AGAGTGGGTCTCACCT	c.gd2	P03E06
P03E06_AGAGTGGGTGGTTTCA	c.gd4	P03E06
P03E06_AGAGTGGGTGTGACGA	c.gd3	P03E06
P03E06_AGAGTGGTCAACGAAA	c.gd4	P03E06
P03E06_AGATCTGAGCGTAATA	c.gd3	P03E06
P03E06_AGATCTGAGTCCCACG	c.gd3	P03E06
P03E06_AGATCTGCACTTCGAA	c.gd2	P03E06
P03E06_AGATCTGCAGCTCGAC	c.gd4	P03E06
P03E06_AGATCTGCATACCATG	c.gd3	P03E06
P03E06_AGATCTGCATTCACTT	c.gd2	P03E06
P03E06_AGATCTGGTAAAGTCA	c.gd3	P03E06
P03E06_AGATCTGTCCAAAGTC	c.gd4	P03E06
P03E06_AGATCTGTCTCTGCTG	c.gd4	P03E06
P03E06_AGATCTGTCTGGGCCA	c.gd3	P03E06
P03E06_AGATTGCAGATCCGAG	c.gd1	P03E06
P03E06_AGATTGCAGGCTAGGT	c.gd5	P03E06
P03E06_AGATTGCCACGGATAG	c.gd1	P03E06
P03E06_AGATTGCCAGACGCTC	c.gd5	P03E06
P03E06_AGATTGCCAGGGTATG	c.gd4	P03E06
P03E06_AGATTGCCATTAACCG	c.gd3	P03E06
P03E06_AGATTGCCATTTCACT	c.gd3	P03E06
P03E06_AGATTGCGTTAGATGA	c.gd1	P03E06
P03E06_AGATTGCTCCGCAGTG	c.gd4	P03E06
P03E06_AGATTGCTCTCACATT	c.gd4	P03E06
P03E06_AGATTGCTCTGCTGCT	c.gd5	P03E06
P03E06_AGCAGCCAGGCTCAGA	c.gd3	P03E06
P03E06_AGCAGCCAGGGATGGG	c.gd4	P03E06
P03E06_AGCAGCCAGTCAATAG	c.gd2	P03E06
P03E06_AGCAGCCAGTGATCGG	c.gd4	P03E06
P03E06_AGCAGCCCACTAGTAC	c.gd1	P03E06
P03E06_AGCAGCCCAGATCCAT	c.gd3	P03E06
P03E06_AGCAGCCGTCCAGTGC	c.gd3	P03E06
P03E06_AGCAGCCGTTCCCGAG	c.gd4	P03E06
P03E06_AGCAGCCTCAGAGACG	c.gd3	P03E06
P03E06_AGCAGCCTCAGCGATT	c.gd3	P03E06
P03E06_AGCAGCCTCCGCGCAA	c.gd4	P03E06
P03E06_AGCAGCCTCTACTCAT	c.gd3	P03E06
P03E06_AGCATACAGAACAATC	c.gd3	P03E06
P03E06_AGCATACAGGCCCTTG	c.gd4	P03E06
P03E06_AGCATACCAGATCTGT	c.gd3	P03E06
P03E06_AGCATACCATCTACGA	c.gd4	P03E06
P03E06_AGCATACGTCGCTTCT	c.gd1	P03E06
P03E06_AGCATACTCATCGGAT	c.gd3	P03E06
P03E06_AGCATACTCGTACCGG	c.gd3	P03E06
P03E06_AGCATACTCGTGGACC	c.gd1	P03E06
P03E06_AGCCTAAAGAAACCGC	c.gd1	P03E06
P03E06_AGCCTAAAGATGTTAG	c.gd3	P03E06
P03E06_AGCCTAACACCGGAAA	c.gd5	P03E06
P03E06_AGCCTAATCAGCTTAG	c.gd4	P03E06
P03E06_AGCGGTCAGCGGATCA	c.gd3	P03E06
P03E06_AGCGGTCAGGTGCTAG	c.gd3	P03E06
P03E06_AGCGGTCAGTCCAGGA	c.gd5	P03E06
P03E06_AGCGGTCCACCAGTTA	c.gd3	P03E06
P03E06_AGCGGTCGTCCGACGT	c.gd3	P03E06
P03E06_AGCGGTCTCACCGGGT	c.gd4	P03E06
P03E06_AGCGGTCTCATCGCTC	c.gd3	P03E06
P03E06_AGCGTATAGACTACAA	c.gd4	P03E06
P03E06_AGCGTATAGGATATAC	c.gd3	P03E06
P03E06_AGCGTATAGTCAATAG	c.gd4	P03E06
P03E06_AGCGTATAGTCGTACT	c.gd3	P03E06
P03E06_AGCGTATGTAGAGTGC	c.gd3	P03E06
P03E06_AGCGTATGTGCTGTAT	c.gd3	P03E06
P03E06_AGCGTATTCGGCTTGG	c.gd4	P03E06
P03E06_AGCGTCGAGAAGAAGC	c.gd3	P03E06
P03E06_AGCGTCGAGATCTGCT	c.gd1	P03E06
P03E06_AGCGTCGAGTGGAGAA	c.gd4	P03E06
P03E06_AGCGTCGAGTGGAGTC	c.gd4	P03E06
P03E06_AGCGTCGCAGCAGTTT	c.gd3	P03E06
P03E06_AGCGTCGCATTACCTT	c.gd5	P03E06
P03E06_AGCGTCGGTAAACACA	c.gd4	P03E06
P03E06_AGCGTCGGTAGGAGTC	c.gd1	P03E06
P03E06_AGCGTCGGTGCGATAG	c.gd4	P03E06
P03E06_AGCGTCGGTTATGTGC	c.gd5	P03E06
P03E06_AGCGTCGTCATGTCTT	c.gd3	P03E06
P03E06_AGCGTCGTCGGCTACG	c.gd1	P03E06
P03E06_AGCGTCGTCGTCTGCT	c.gd4	P03E06
P03E06_AGCTCCTAGGTTACCT	c.gd3	P03E06
P03E06_AGCTCCTAGTCCTCCT	c.gd3	P03E06
P03E06_AGCTCCTAGTGTTTGC	c.gd4	P03E06
P03E06_AGCTCCTCAAAGGTGC	c.gd4	P03E06
P03E06_AGCTCCTCAGACGCTC	c.gd3	P03E06
P03E06_AGCTCCTGTAGCCTAT	c.gd1	P03E06
P03E06_AGCTCCTGTGGCTCCA	c.gd4	P03E06
P03E06_AGCTCCTGTTAAGGGC	c.gd4	P03E06
P03E06_AGCTCCTGTTCCGTCT	c.gd3	P03E06
P03E06_AGCTCTCAGAGTACCG	c.gd3	P03E06
P03E06_AGCTCTCCACCAGTTA	c.gd1	P03E06
P03E06_AGCTCTCCACGGCTAC	c.gd1	P03E06
P03E06_AGCTCTCCATCACGTA	c.gd3	P03E06
P03E06_AGCTCTCGTAAGAGAG	c.gd3	P03E06
P03E06_AGCTCTCGTGACTACT	c.gd1	P03E06
P03E06_AGCTCTCTCACGAAGG	c.gd3	P03E06
P03E06_AGCTCTCTCAGGTAAA	c.gd3	P03E06
P03E06_AGCTCTCTCCAAATGC	c.gd4	P03E06
P03E06_AGCTCTCTCCGCGGTA	c.gd1	P03E06
P03E06_AGCTCTCTCTAACTGG	c.gd3	P03E06
P03E06_AGCTTGAAGATGTAAC	c.gd3	P03E06
P03E06_AGCTTGAAGGCGACAT	c.gd3	P03E06
P03E06_AGCTTGAAGTCTTGCA	c.gd4	P03E06
P03E06_AGCTTGACAAGAAAGG	c.gd3	P03E06
P03E06_AGCTTGACATCTCCCA	c.gd3	P03E06
P03E06_AGCTTGACATGAAGTA	c.gd3	P03E06
P03E06_AGCTTGAGTCCAGTTA	c.gd3	P03E06
P03E06_AGCTTGAGTTGCGTTA	c.gd1	P03E06
P03E06_AGGCCACAGAATAGGG	c.gd3	P03E06
P03E06_AGGCCACCACGAGAGT	c.gd4	P03E06
P03E06_AGGCCACCATGCAACT	c.gd4	P03E06
P03E06_AGGCCACCATTAGGCT	c.gd3	P03E06
P03E06_AGGCCACGTCCATCCT	c.gd3	P03E06
P03E06_AGGCCACGTGTGACCC	c.gd3	P03E06
P03E06_AGGCCACTCCTTTCTC	c.gd3	P03E06
P03E06_AGGCCACTCTGACCTC	c.gd1	P03E06
P03E06_AGGCCGTAGAGCAATT	c.gd2	P03E06
P03E06_AGGCCGTAGCTCCTCT	c.gd3	P03E06
P03E06_AGGCCGTCACACATGT	c.gd4	P03E06
P03E06_AGGCCGTGTAAGTGGC	c.gd3	P03E06
P03E06_AGGCCGTGTCGGCACT	c.gd3	P03E06
P03E06_AGGCCGTGTGTGGCTC	c.gd3	P03E06
P03E06_AGGCCGTGTTGAGGTG	c.gd3	P03E06
P03E06_AGGCCGTTCGACGGAA	c.gd3	P03E06
P03E06_AGGCCGTTCGAGAGCA	c.gd3	P03E06
P03E06_AGGCCGTTCGGAGGTA	c.gd3	P03E06
P03E06_AGGCCGTTCGTACGGC	c.gd4	P03E06
P03E06_AGGGAGTAGGACGAAA	c.gd5	P03E06
P03E06_AGGGAGTAGTCCTCCT	c.gd4	P03E06
P03E06_AGGGAGTCAGCTGTTA	c.gd3	P03E06
P03E06_AGGGAGTCAGTAGAGC	c.gd1	P03E06
P03E06_AGGGAGTGTAAGCACG	c.gd3	P03E06
P03E06_AGGGAGTGTCTACCTC	c.gd3	P03E06
P03E06_AGGGAGTGTGTTCTTT	c.gd1	P03E06
P03E06_AGGGAGTGTTATGTGC	c.gd2	P03E06
P03E06_AGGGAGTTCCAAACAC	c.gd1	P03E06
P03E06_AGGGAGTTCCGAAGAG	c.gd4	P03E06
P03E06_AGGGAGTTCTTGCAAG	c.gd3	P03E06
P03E06_AGGGATGAGAGTCGGT	c.gd4	P03E06
P03E06_AGGGATGAGCCCGAAA	c.gd3	P03E06
P03E06_AGGGATGAGGCAGTCA	c.gd4	P03E06
P03E06_AGGGATGAGGCATGGT	c.gd4	P03E06
P03E06_AGGGATGAGGGTATCG	c.gd3	P03E06
P03E06_AGGGATGCACCACGTG	c.gd3	P03E06
P03E06_AGGGATGGTAATAGCA	c.gd4	P03E06
P03E06_AGGGATGGTCTAAACC	c.gd3	P03E06
P03E06_AGGGATGTCCAAATGC	c.gd3	P03E06
P03E06_AGGGATGTCGTGGACC	c.gd3	P03E06
P03E06_AGGGATGTCGTTTGCC	c.gd4	P03E06
P03E06_AGGGTGAAGATGCCAG	c.gd1	P03E06
P03E06_AGGGTGAAGATGTGTA	c.gd4	P03E06
P03E06_AGGGTGAAGGACATTA	c.gd4	P03E06
P03E06_AGGGTGAAGTCTCAAC	c.gd3	P03E06
P03E06_AGGGTGACAGGGAGAG	c.gd5	P03E06
P03E06_AGGGTGAGTACACCGC	c.gd4	P03E06
P03E06_AGGGTGAGTACTCAAC	c.gd3	P03E06
P03E06_AGGGTGAGTGCACTTA	c.gd5	P03E06
P03E06_AGGGTGAGTTGTGGAG	c.gd3	P03E06
P03E06_AGGTCATAGAACAACT	c.gd4	P03E06
P03E06_AGGTCATAGATGTTAG	c.gd3	P03E06
P03E06_AGGTCATAGGAGTTGC	c.gd3	P03E06
P03E06_AGGTCATAGTGTTTGC	c.gd3	P03E06
P03E06_AGGTCATCAGACAGGT	c.gd4	P03E06
P03E06_AGGTCATCATGTAAGA	c.gd2	P03E06
P03E06_AGGTCATGTGCTTCTC	c.gd3	P03E06
P03E06_AGGTCATGTTCGCTAA	c.gd1	P03E06
P03E06_AGGTCATGTTGAGTTC	c.gd3	P03E06
P03E06_AGGTCATTCACCTCGT	c.gd3	P03E06
P03E06_AGGTCATTCTTTCCTC	c.gd4	P03E06
P03E06_AGGTCCGCACGGATAG	c.gd3	P03E06
P03E06_AGGTCCGCAGACACTT	c.gd2	P03E06
P03E06_AGGTCCGCAGGACGTA	c.gd4	P03E06
P03E06_AGGTCCGGTCAGAGGT	c.gd1	P03E06
P03E06_AGGTCCGGTCATATCG	c.gd3	P03E06
P03E06_AGGTCCGGTCCATCCT	c.gd1	P03E06
P03E06_AGGTCCGGTCCGTGAC	c.gd3	P03E06
P03E06_AGGTCCGGTCTGCAAT	c.gd4	P03E06
P03E06_AGGTCCGGTTGATTCG	c.gd4	P03E06
P03E06_AGGTCCGTCAGCAACT	c.gd3	P03E06
P03E06_AGGTCCGTCCTCAACC	c.gd3	P03E06
P03E06_AGGTCCGTCGAATCCA	c.gd2	P03E06
P03E06_AGTAGTCAGCCGATTT	c.gd4	P03E06
P03E06_AGTAGTCAGGCTAGGT	c.gd1	P03E06
P03E06_AGTAGTCCAGACGCCT	c.gd3	P03E06
P03E06_AGTAGTCCATGGATGG	c.gd3	P03E06
P03E06_AGTAGTCGTCCTCTTG	c.gd4	P03E06
P03E06_AGTAGTCGTTCGTGAT	c.gd3	P03E06
P03E06_AGTAGTCGTTGATTCG	c.gd1	P03E06
P03E06_AGTAGTCTCAGCGATT	c.gd3	P03E06
P03E06_AGTAGTCTCTGCGGCA	c.gd3	P03E06
P03E06_AGTCTTTAGACAGAGA	c.gd4	P03E06
P03E06_AGTCTTTCAATGACCT	c.gd4	P03E06
P03E06_AGTCTTTCACATGTGT	c.gd4	P03E06
P03E06_AGTCTTTCATTGTGCA	c.gd4	P03E06
P03E06_AGTCTTTGTAAGTGGC	c.gd3	P03E06
P03E06_AGTCTTTTCTACCAGA	c.gd4	P03E06
P03E06_AGTGAGGAGTAGGTGC	c.gd3	P03E06
P03E06_AGTGAGGCAAATTGCC	c.gd3	P03E06
P03E06_AGTGAGGCAATCGAAA	c.gd4	P03E06
P03E06_AGTGAGGGTATAGGTA	c.gd3	P03E06
P03E06_AGTGAGGGTCGGATCC	c.gd1	P03E06
P03E06_AGTGAGGTCACCTCGT	c.gd3	P03E06
P03E06_AGTGAGGTCCTTGCCA	c.gd4	P03E06
P03E06_AGTGAGGTCGCGATCG	c.gd3	P03E06
P03E06_AGTGAGGTCGGTTCGG	c.gd5	P03E06
P03E06_AGTGAGGTCGTACGGC	c.gd1	P03E06
P03E06_AGTGAGGTCGTTTAGG	c.gd3	P03E06
P03E06_AGTGGGAAGAGAGCTC	c.gd4	P03E06
P03E06_AGTGGGAAGCCGGTAA	c.gd1	P03E06
P03E06_AGTGGGAAGTCAATAG	c.gd1	P03E06
P03E06_AGTGGGACAGCTGCAC	c.gd1	P03E06
P03E06_AGTGGGACATCCGGGT	c.gd4	P03E06
P03E06_AGTGGGACATTCACTT	c.gd4	P03E06
P03E06_AGTGTCAAGAAACCTA	c.gd4	P03E06
P03E06_AGTGTCAAGCCATCGC	c.gd3	P03E06
P03E06_AGTGTCAAGCGGATCA	c.gd4	P03E06
P03E06_AGTGTCAAGTGCGTGA	c.gd4	P03E06
P03E06_AGTGTCACAGACAAGC	c.gd4	P03E06
P03E06_AGTGTCACAGCCTATA	c.gd3	P03E06
P03E06_AGTGTCACATAACCTG	c.gd3	P03E06
P03E06_AGTGTCACATCTGGTA	c.gd3	P03E06
P03E06_AGTGTCAGTGCAACTT	c.gd4	P03E06
P03E06_AGTGTCAGTGCAGACA	c.gd4	P03E06
P03E06_AGTGTCATCAGAAATG	c.gd4	P03E06
P03E06_AGTGTCATCCCTTGTG	c.gd1	P03E06
P03E06_AGTGTCATCCGTCAAA	c.gd4	P03E06
P03E06_AGTTGGTAGAATGTTG	c.gd3	P03E06
P03E06_AGTTGGTAGCTCAACT	c.gd3	P03E06
P03E06_AGTTGGTAGGGAGTAA	c.gd5	P03E06
P03E06_AGTTGGTCAAGTCATC	c.gd1	P03E06
P03E06_AGTTGGTCATCGATGT	c.gd3	P03E06
P03E06_AGTTGGTGTAAACACA	c.gd4	P03E06
P03E06_AGTTGGTGTCTACCTC	c.gd3	P03E06
P03E06_AGTTGGTGTCTGCCAG	c.gd3	P03E06
P03E06_AGTTGGTTCACAGTAC	c.gd5	P03E06
P03E06_AGTTGGTTCATATCGG	c.gd3	P03E06
P03E06_AGTTGGTTCATGCAAC	c.gd3	P03E06
P03E06_AGTTGGTTCCCAGGTG	c.gd3	P03E06
P03E06_ATAACGCAGCAATATG	c.gd4	P03E06
P03E06_ATAACGCAGTTACCCA	c.gd3	P03E06
P03E06_ATAACGCCAAGCGAGT	c.gd3	P03E06
P03E06_ATAACGCCACCAGATT	c.gd4	P03E06
P03E06_ATAACGCCAGACAAAT	c.gd4	P03E06
P03E06_ATAACGCCATTGGCGC	c.gd3	P03E06
P03E06_ATAACGCTCCCTCTTT	c.gd3	P03E06
P03E06_ATAACGCTCTTGCCGT	c.gd4	P03E06
P03E06_ATAAGAGAGATATGCA	c.gd2	P03E06
P03E06_ATAAGAGAGGTGGGTT	c.gd4	P03E06
P03E06_ATAAGAGCAGATGAGC	c.gd4	P03E06
P03E06_ATAAGAGGTGCACTTA	c.gd2	P03E06
P03E06_ATAAGAGGTTACGGAG	c.gd3	P03E06
P03E06_ATAAGAGGTTGCTCCT	c.gd4	P03E06
P03E06_ATAAGAGTCTGGAGCC	c.gd3	P03E06
P03E06_ATAAGAGTCTTGTCAT	c.gd3	P03E06
P03E06_ATAGACCAGATATGCA	c.gd4	P03E06
P03E06_ATAGACCAGCTAAGAT	c.gd4	P03E06
P03E06_ATAGACCAGGTTACCT	c.gd4	P03E06
P03E06_ATAGACCCACACATGT	c.gd3	P03E06
P03E06_ATAGACCCACGAAAGC	c.gd1	P03E06
P03E06_ATAGACCCACGTGAGA	c.gd3	P03E06
P03E06_ATAGACCCAGCAGTTT	c.gd4	P03E06
P03E06_ATAGACCCATCACGTA	c.gd4	P03E06
P03E06_ATAGACCGTAGGCATG	c.gd4	P03E06
P03E06_ATAGACCGTTACGTCA	c.gd3	P03E06
P03E06_ATAGACCTCAGGCGAA	c.gd4	P03E06
P03E06_ATAGACCTCTTAACCT	c.gd3	P03E06
P03E06_ATCACGAAGACACTAA	c.gd4	P03E06
P03E06_ATCACGAAGGGTTCCC	c.gd4	P03E06
P03E06_ATCACGAAGTAGTGCG	c.gd4	P03E06
P03E06_ATCACGACACTGTTAG	c.gd4	P03E06
P03E06_ATCACGAGTCGACTGC	c.gd4	P03E06
P03E06_ATCACGAGTGTCCTCT	c.gd3	P03E06
P03E06_ATCACGAGTTGAGGTG	c.gd3	P03E06
P03E06_ATCACGATCCTGTAGA	c.gd3	P03E06
P03E06_ATCACGATCGGAGCAA	c.gd3	P03E06
P03E06_ATCATCTAGTGTTTGC	c.gd3	P03E06
P03E06_ATCATCTCATGCTGGC	c.gd4	P03E06
P03E06_ATCATCTGTGTTAAGA	c.gd4	P03E06
P03E06_ATCATCTGTTAGATGA	c.gd3	P03E06
P03E06_ATCATCTTCTAGCACA	c.gd4	P03E06
P03E06_ATCATGGAGTAGCCGA	c.gd3	P03E06
P03E06_ATCATGGCATACTCTT	c.gd1	P03E06
P03E06_ATCATGGGTCTCCACT	c.gd2	P03E06
P03E06_ATCATGGGTCTGGTCG	c.gd4	P03E06
P03E06_ATCATGGGTGTTTGGT	c.gd4	P03E06
P03E06_ATCATGGTCACGACTA	c.gd3	P03E06
P03E06_ATCATGGTCACTCTTA	c.gd2	P03E06
P03E06_ATCCACCAGAAACCAT	c.gd4	P03E06
P03E06_ATCCACCAGCAGGCTA	c.gd3	P03E06
P03E06_ATCCACCAGCTAACTC	c.gd3	P03E06
P03E06_ATCCACCAGTATCGAA	c.gd3	P03E06
P03E06_ATCCACCAGTCCAGGA	c.gd4	P03E06
P03E06_ATCCACCCACCAGGCT	c.gd4	P03E06
P03E06_ATCCACCCATTGGCGC	c.gd4	P03E06
P03E06_ATCCACCGTAATTGGA	c.gd3	P03E06
P03E06_ATCCACCGTCGGCACT	c.gd3	P03E06
P03E06_ATCCACCTCACTTCAT	c.gd4	P03E06
P03E06_ATCCACCTCCAAATGC	c.gd4	P03E06
P03E06_ATCCACCTCGGATGGA	c.gd1	P03E06
P03E06_ATCCGAAAGAAAGTGG	c.gd4	P03E06
P03E06_ATCCGAACACGGCGTT	c.gd3	P03E06
P03E06_ATCCGAACAGATGAGC	c.gd3	P03E06
P03E06_ATCCGAATCACCGGGT	c.gd3	P03E06
P03E06_ATCCGAATCAGCACAT	c.gd3	P03E06
P03E06_ATCCGAATCCTGCAGG	c.gd3	P03E06
P03E06_ATCCGAATCTCGCTTG	c.gd3	P03E06
P03E06_ATCCGAATCTTACCGC	c.gd4	P03E06
P03E06_ATCCGAATCTTCATGT	c.gd3	P03E06
P03E06_ATCGAGTAGAATTGTG	c.gd3	P03E06
P03E06_ATCGAGTAGGTTACCT	c.gd3	P03E06
P03E06_ATCGAGTAGTAGCGGT	c.gd3	P03E06
P03E06_ATCGAGTCACAGAGGT	c.gd4	P03E06
P03E06_ATCGAGTCACTATCTT	c.gd3	P03E06
P03E06_ATCGAGTCAGGAATGC	c.gd3	P03E06
P03E06_ATCGAGTCATTCCTGC	c.gd4	P03E06
P03E06_ATCGAGTGTACCGTTA	c.gd3	P03E06
P03E06_ATCGAGTGTCGCATCG	c.gd3	P03E06
P03E06_ATCGAGTGTGCTAGCC	c.gd3	P03E06
P03E06_ATCGAGTTCATACGGT	c.gd4	P03E06
P03E06_ATCTACTAGCACGCCT	c.gd3	P03E06
P03E06_ATCTACTAGCCATCGC	c.gd4	P03E06
P03E06_ATCTACTAGCTGCCCA	c.gd1	P03E06
P03E06_ATCTACTAGGCCCTCA	c.gd2	P03E06
P03E06_ATCTACTAGTGACATA	c.gd4	P03E06
P03E06_ATCTACTGTACTCTCC	c.gd3	P03E06
P03E06_ATCTACTTCAAGGTAA	c.gd4	P03E06
P03E06_ATCTGCCAGATATACG	c.gd3	P03E06
P03E06_ATCTGCCAGGCGCTCT	c.gd4	P03E06
P03E06_ATCTGCCCAAGCGCTC	c.gd3	P03E06
P03E06_ATCTGCCCAAGTTGTC	c.gd3	P03E06
P03E06_ATCTGCCCATCACGTA	c.gd3	P03E06
P03E06_ATCTGCCGTAGCACGA	c.gd3	P03E06
P03E06_ATCTGCCGTCTAAAGA	c.gd3	P03E06
P03E06_ATCTGCCGTGCTCTTC	c.gd3	P03E06
P03E06_ATCTGCCGTGTCGCTG	c.gd3	P03E06
P03E06_ATGAGGGAGACTAAGT	c.gd5	P03E06
P03E06_ATGAGGGAGAGCCTAG	c.gd4	P03E06
P03E06_ATGAGGGAGAGCTGGT	c.gd3	P03E06
P03E06_ATGAGGGAGCCTTGAT	c.gd2	P03E06
P03E06_ATGAGGGAGGGCATGT	c.gd4	P03E06
P03E06_ATGAGGGCACTTCGAA	c.gd3	P03E06
P03E06_ATGAGGGGTCGCGGTT	c.gd4	P03E06
P03E06_ATGAGGGGTGGTGTAG	c.gd3	P03E06
P03E06_ATGAGGGGTTTCCACC	c.gd4	P03E06
P03E06_ATGAGGGTCCTCCTAG	c.gd1	P03E06
P03E06_ATGCGATAGAAGGCCT	c.gd4	P03E06
P03E06_ATGCGATCAAGCTGTT	c.gd4	P03E06
P03E06_ATGCGATCACAGCGTC	c.gd4	P03E06
P03E06_ATGCGATCATTCCTGC	c.gd3	P03E06
P03E06_ATGCGATGTAGCGTCC	c.gd1	P03E06
P03E06_ATGCGATGTAGCTAAA	c.gd4	P03E06
P03E06_ATGCGATGTATGAAAC	c.gd3	P03E06
P03E06_ATGCGATGTCGCCATG	c.gd1	P03E06
P03E06_ATGCGATGTTGATTGC	c.gd4	P03E06
P03E06_ATGCGATTCAACACTG	c.gd4	P03E06
P03E06_ATGCGATTCACCCTCA	c.gd1	P03E06
P03E06_ATGCGATTCATCTGTT	c.gd5	P03E06
P03E06_ATGCGATTCTAACGGT	c.gd5	P03E06
P03E06_ATGGGAGAGATATGGT	c.gd4	P03E06
P03E06_ATGGGAGAGCAGCGTA	c.gd3	P03E06
P03E06_ATGGGAGCAAGCCATT	c.gd1	P03E06
P03E06_ATGGGAGGTCAGATAA	c.gd4	P03E06
P03E06_ATGGGAGGTCTCATCC	c.gd4	P03E06
P03E06_ATGGGAGGTTCCATGA	c.gd3	P03E06
P03E06_ATGGGAGTCACCTCGT	c.gd3	P03E06
P03E06_ATGGGAGTCCAGTAGT	c.gd3	P03E06
P03E06_ATGGGAGTCCGTCAAA	c.gd4	P03E06
P03E06_ATGTGTGAGAGACGAA	c.gd4	P03E06
P03E06_ATGTGTGAGGACACCA	c.gd3	P03E06
P03E06_ATGTGTGCACACATGT	c.gd4	P03E06
P03E06_ATGTGTGCACCTCGTT	c.gd4	P03E06
P03E06_ATGTGTGCACTGTTAG	c.gd3	P03E06
P03E06_ATGTGTGGTCGAGATG	c.gd3	P03E06
P03E06_ATGTGTGGTGTTCGAT	c.gd3	P03E06
P03E06_ATGTGTGTCATCGGAT	c.gd3	P03E06
P03E06_ATGTGTGTCCCAAGTA	c.gd4	P03E06
P03E06_ATTACTCCAATCACAC	c.gd4	P03E06
P03E06_ATTACTCGTAGTACCT	c.gd3	P03E06
P03E06_ATTACTCGTTCCCTTG	c.gd4	P03E06
P03E06_ATTACTCTCGCAAACT	c.gd4	P03E06
P03E06_ATTACTCTCTCCTATA	c.gd3	P03E06
P03E06_ATTACTCTCTTGGGTA	c.gd1	P03E06
P03E06_ATTATCCGTACCGCTG	c.gd4	P03E06
P03E06_ATTATCCTCAACACGT	c.gd3	P03E06
P03E06_ATTATCCTCGAATGGG	c.gd3	P03E06
P03E06_ATTCTACAGATGAGAG	c.gd3	P03E06
P03E06_ATTCTACAGCGCTCCA	c.gd3	P03E06
P03E06_ATTCTACAGGGAAACA	c.gd1	P03E06
P03E06_ATTCTACCACAGACTT	c.gd4	P03E06
P03E06_ATTCTACCACGGACAA	c.gd5	P03E06
P03E06_ATTCTACCAGCGATCC	c.gd4	P03E06
P03E06_ATTCTACTCGAGCCCA	c.gd3	P03E06
P03E06_ATTCTACTCTACTATC	c.gd4	P03E06
P03E06_ATTCTACTCTCGCATC	c.gd4	P03E06
P03E06_ATTGGACAGCTGCCCA	c.gd3	P03E06
P03E06_ATTGGACAGGTTCCTA	c.gd4	P03E06
P03E06_ATTGGACAGTGGTCCC	c.gd4	P03E06
P03E06_ATTGGACCAATAGCAA	c.gd2	P03E06
P03E06_ATTGGACCACAAGACG	c.gd1	P03E06
P03E06_ATTGGACCATCCTAGA	c.gd4	P03E06
P03E06_ATTGGACCATTACCTT	c.gd5	P03E06
P03E06_ATTGGACGTATCACCA	c.gd4	P03E06
P03E06_ATTGGACGTGCCTGCA	c.gd4	P03E06
P03E06_ATTGGACGTGTGCGTC	c.gd3	P03E06
P03E06_ATTGGACTCTATCGCC	c.gd4	P03E06
P03E06_ATTGGACTCTCAAACG	c.gd3	P03E06
P03E06_ATTGGTGAGAGGTTAT	c.gd2	P03E06
P03E06_ATTGGTGAGCTAAACA	c.gd4	P03E06
P03E06_ATTGGTGAGTAAGTAC	c.gd4	P03E06
P03E06_ATTGGTGAGTAGGCCA	c.gd4	P03E06
P03E06_ATTGGTGCAAGAGTCG	c.gd3	P03E06
P03E06_ATTGGTGCAGTCGATT	c.gd3	P03E06
P03E06_ATTGGTGGTATCAGTC	c.gd3	P03E06
P03E06_ATTGGTGGTCCGTTAA	c.gd4	P03E06
P03E06_ATTGGTGGTTACCGAT	c.gd1	P03E06
P03E06_ATTGGTGTCACTGGGC	c.gd1	P03E06
P03E06_ATTGGTGTCCAAACTG	c.gd2	P03E06
P03E06_ATTGGTGTCCACGCAG	c.gd3	P03E06
P03E06_ATTTCTGAGCTCCCAG	c.gd1	P03E06
P03E06_ATTTCTGAGCTGTTCA	c.gd4	P03E06
P03E06_ATTTCTGAGGAGTTTA	c.gd4	P03E06
P03E06_ATTTCTGAGGTAGCTG	c.gd2	P03E06
P03E06_ATTTCTGAGTAAGTAC	c.gd1	P03E06
P03E06_ATTTCTGCAAAGCGGT	c.gd1	P03E06
P03E06_ATTTCTGCAATAAGCA	c.gd4	P03E06
P03E06_ATTTCTGCAGTAAGAT	c.gd2	P03E06
P03E06_ATTTCTGGTCTCTTAT	c.gd3	P03E06
P03E06_ATTTCTGTCACGATGT	c.gd1	P03E06
P03E06_ATTTCTGTCACTTACT	c.gd4	P03E06
P03E06_ATTTCTGTCTGGAGCC	c.gd3	P03E06
P03E06_ATTTCTGTCTGTCCGT	c.gd4	P03E06
P03E06_CAACCAACACCTATCC	c.gd4	P03E06
P03E06_CAACCAACAGTTCATG	c.gd1	P03E06
P03E06_CAACCAACATGGAATA	c.gd4	P03E06
P03E06_CAACCAAGTAGAGCTG	c.gd1	P03E06
P03E06_CAACCAAGTCTGCCAG	c.gd1	P03E06
P03E06_CAACCAATCAAACGGG	c.gd3	P03E06
P03E06_CAACCAATCATAACCG	c.gd3	P03E06
P03E06_CAACCAATCCTTGACC	c.gd5	P03E06
P03E06_CAACCAATCCTTTACA	c.gd4	P03E06
P03E06_CAACCTCAGCGATCCC	c.gd3	P03E06
P03E06_CAACCTCAGCGTGTCC	c.gd3	P03E06
P03E06_CAACCTCAGTGGAGTC	c.gd3	P03E06
P03E06_CAACCTCCAAACGTGG	c.gd3	P03E06
P03E06_CAACCTCCAAGCGATG	c.gd3	P03E06
P03E06_CAACCTCCATATGCTG	c.gd4	P03E06
P03E06_CAACCTCGTCTCACCT	c.gd4	P03E06
P03E06_CAACCTCGTTCCCTTG	c.gd4	P03E06
P03E06_CAACCTCTCCGATATG	c.gd4	P03E06
P03E06_CAACCTCTCTCCAACC	c.gd3	P03E06
P03E06_CAACTAGCAAACAACA	c.gd3	P03E06
P03E06_CAACTAGCACTGAAGG	c.gd3	P03E06
P03E06_CAACTAGCAGGAACGT	c.gd3	P03E06
P03E06_CAACTAGGTGAGTGAC	c.gd3	P03E06
P03E06_CAACTAGGTTTGCATG	c.gd3	P03E06
P03E06_CAACTAGTCCCGGATG	c.gd4	P03E06
P03E06_CAACTAGTCTCCCTGA	c.gd1	P03E06
P03E06_CAACTAGTCTTACCGC	c.gd3	P03E06
P03E06_CAACTAGTCTTGCATT	c.gd4	P03E06
P03E06_CAAGAAAAGATGAGAG	c.gd3	P03E06
P03E06_CAAGAAAAGTACCGGA	c.gd3	P03E06
P03E06_CAAGAAACAAGGACTG	c.gd4	P03E06
P03E06_CAAGAAACACCCATGG	c.gd3	P03E06
P03E06_CAAGAAAGTAGAGCTG	c.gd4	P03E06
P03E06_CAAGAAAGTAGCAAAT	c.gd4	P03E06
P03E06_CAAGAAAGTCGTGGCT	c.gd4	P03E06
P03E06_CAAGAAAGTTCCCGAG	c.gd4	P03E06
P03E06_CAAGAAATCAACACCA	c.gd3	P03E06
P03E06_CAAGAAATCCGTACAA	c.gd4	P03E06
P03E06_CAAGAAATCTGGTGTA	c.gd4	P03E06
P03E06_CAAGATCAGCGTGAAC	c.gd4	P03E06
P03E06_CAAGATCAGTACGACG	c.gd3	P03E06
P03E06_CAAGATCCACAACGCC	c.gd3	P03E06
P03E06_CAAGATCGTCTAAAGA	c.gd3	P03E06
P03E06_CAAGATCGTTGATTGC	c.gd4	P03E06
P03E06_CAAGATCGTTGTCTTT	c.gd5	P03E06
P03E06_CAAGATCTCACATAGC	c.gd3	P03E06
P03E06_CAAGATCTCGAATGCT	c.gd3	P03E06
P03E06_CAAGATCTCGATAGAA	c.gd4	P03E06
P03E06_CAAGGCCAGCCATCGC	c.gd3	P03E06
P03E06_CAAGGCCAGGAACTGC	c.gd1	P03E06
P03E06_CAAGGCCCAATAAGCA	c.gd3	P03E06
P03E06_CAAGGCCCACCGAATT	c.gd3	P03E06
P03E06_CAAGGCCCATCGACGC	c.gd4	P03E06
P03E06_CAAGGCCCATTGGGCC	c.gd4	P03E06
P03E06_CAAGGCCGTCGGATCC	c.gd3	P03E06
P03E06_CAAGGCCGTCTAGGTT	c.gd3	P03E06
P03E06_CAAGGCCGTGTCAATC	c.gd1	P03E06
P03E06_CAAGGCCGTTAAAGTG	c.gd3	P03E06
P03E06_CAAGGCCGTTTAGGAA	c.gd4	P03E06
P03E06_CAAGGCCTCATGCATG	c.gd3	P03E06
P03E06_CAAGTTGCAATTGCTG	c.gd1	P03E06
P03E06_CAAGTTGGTATGAAAC	c.gd3	P03E06
P03E06_CAAGTTGTCTCTTGAT	c.gd3	P03E06
P03E06_CAAGTTGTCTTGCCGT	c.gd1	P03E06
P03E06_CACAAACAGGCGTACA	c.gd4	P03E06
P03E06_CACAAACAGGCTCAGA	c.gd3	P03E06
P03E06_CACAAACAGTTCGCGC	c.gd1	P03E06
P03E06_CACAAACCACTAAGTC	c.gd3	P03E06
P03E06_CACAAACGTAGCGTGA	c.gd3	P03E06
P03E06_CACAAACGTCGCATCG	c.gd1	P03E06
P03E06_CACAAACTCAAGCCTA	c.gd1	P03E06
P03E06_CACACAAAGATGGGTC	c.gd3	P03E06
P03E06_CACACAAGTAAGGGCT	c.gd3	P03E06
P03E06_CACACAAGTTAAAGTG	c.gd3	P03E06
P03E06_CACACAATCAACCAAC	c.gd3	P03E06
P03E06_CACACAATCGTATCAG	c.gd3	P03E06
P03E06_CACACAATCTCATTCA	c.gd5	P03E06
P03E06_CACACAATCTGTCTAT	c.gd4	P03E06
P03E06_CACACCTAGGACAGAA	c.gd3	P03E06
P03E06_CACACCTAGGTCGGAT	c.gd2	P03E06
P03E06_CACACCTAGTCCTCCT	c.gd4	P03E06
P03E06_CACACCTAGTTCGCGC	c.gd4	P03E06
P03E06_CACACCTCAATCCGAT	c.gd3	P03E06
P03E06_CACACCTCAATTGCTG	c.gd4	P03E06
P03E06_CACACCTGTCATGCAT	c.gd1	P03E06
P03E06_CACACCTGTCTAGAGG	c.gd3	P03E06
P03E06_CACACCTGTTCCACTC	c.gd3	P03E06
P03E06_CACACCTTCTGGTGTA	c.gd4	P03E06
P03E06_CACACTCAGAAGATTC	c.gd3	P03E06
P03E06_CACACTCAGACACTAA	c.gd3	P03E06
P03E06_CACACTCAGGAGTAGA	c.gd4	P03E06
P03E06_CACACTCCAAACGCGA	c.gd4	P03E06
P03E06_CACACTCGTTCCACTC	c.gd3	P03E06
P03E06_CACACTCGTTTCGCTC	c.gd3	P03E06
P03E06_CACAGGCAGGAGCGAG	c.gd4	P03E06
P03E06_CACAGGCAGTTATCGC	c.gd3	P03E06
P03E06_CACAGGCCACATGACT	c.gd3	P03E06
P03E06_CACAGGCCACCCAGTG	c.gd1	P03E06
P03E06_CACAGGCCACTAGTAC	c.gd4	P03E06
P03E06_CACAGGCCAGCCTTTC	c.gd3	P03E06
P03E06_CACAGGCGTAAGTAGT	c.gd3	P03E06
P03E06_CACAGGCGTCTCTCGT	c.gd3	P03E06
P03E06_CACAGGCTCTGAGGGA	c.gd4	P03E06
P03E06_CACAGGCTCTTTAGGG	c.gd4	P03E06
P03E06_CACAGTAAGCCACTAT	c.gd3	P03E06
P03E06_CACAGTAAGCGAGAAA	c.gd4	P03E06
P03E06_CACAGTAAGCTAGGCA	c.gd1	P03E06
P03E06_CACAGTAAGGTGATTA	c.gd3	P03E06
P03E06_CACAGTAAGTACTTGC	c.gd3	P03E06
P03E06_CACAGTACACCACGTG	c.gd4	P03E06
P03E06_CACAGTACACTTCGAA	c.gd4	P03E06
P03E06_CACAGTAGTCCGTGAC	c.gd4	P03E06
P03E06_CACAGTAGTCGCATCG	c.gd3	P03E06
P03E06_CACAGTAGTTAGAACA	c.gd3	P03E06
P03E06_CACAGTAGTTCGAATC	c.gd3	P03E06
P03E06_CACAGTATCCGGGTGT	c.gd4	P03E06
P03E06_CACAGTATCTTAGCCC	c.gd3	P03E06
P03E06_CACATAGAGCGCTCCA	c.gd1	P03E06
P03E06_CACATAGCATGAACCT	c.gd4	P03E06
P03E06_CACATAGCATGCCTAA	c.gd5	P03E06
P03E06_CACATAGGTACAGCAG	c.gd3	P03E06
P03E06_CACATAGTCGGTCCGA	c.gd4	P03E06
P03E06_CACATTTAGATGCCTT	c.gd3	P03E06
P03E06_CACATTTAGTCCCACG	c.gd4	P03E06
P03E06_CACATTTAGTGAATTG	c.gd3	P03E06
P03E06_CACATTTCACACGCTG	c.gd4	P03E06
P03E06_CACATTTCACCGGAAA	c.gd3	P03E06
P03E06_CACATTTCATCCGTGG	c.gd3	P03E06
P03E06_CACATTTCATCCTAGA	c.gd3	P03E06
P03E06_CACATTTGTACCTACA	c.gd3	P03E06
P03E06_CACATTTGTCCAGTTA	c.gd3	P03E06
P03E06_CACATTTGTTGTTTGG	c.gd4	P03E06
P03E06_CACCACTCAAGGTTCT	c.gd3	P03E06
P03E06_CACCACTCAATGGACG	c.gd4	P03E06
P03E06_CACCACTCACGCTTTC	c.gd1	P03E06
P03E06_CACCACTCACGGCTAC	c.gd3	P03E06
P03E06_CACCACTGTACATCCA	c.gd4	P03E06
P03E06_CACCACTGTTACGTCA	c.gd1	P03E06
P03E06_CACCACTTCACGCATA	c.gd4	P03E06
P03E06_CACCACTTCAGAAATG	c.gd3	P03E06
P03E06_CACCACTTCCCTTGCA	c.gd2	P03E06
P03E06_CACCACTTCTTACCTA	c.gd4	P03E06
P03E06_CACCACTTCTTAGCCC	c.gd1	P03E06
P03E06_CACCAGGCAAGCGCTC	c.gd2	P03E06
P03E06_CACCAGGCAGTAGAGC	c.gd3	P03E06
P03E06_CACCAGGCATCGGTTA	c.gd3	P03E06
P03E06_CACCAGGCATTCCTGC	c.gd4	P03E06
P03E06_CACCAGGCATTGCGGC	c.gd4	P03E06
P03E06_CACCAGGGTACCGGCT	c.gd1	P03E06
P03E06_CACCAGGGTGCTTCTC	c.gd3	P03E06
P03E06_CACCAGGGTTAGTGGG	c.gd1	P03E06
P03E06_CACCAGGGTTCTCATT	c.gd1	P03E06
P03E06_CACCAGGTCAGCACAT	c.gd4	P03E06
P03E06_CACCAGGTCGCTTGTC	c.gd3	P03E06
P03E06_CACCAGGTCGTCGTTC	c.gd1	P03E06
P03E06_CACCTTGAGTGGACGT	c.gd4	P03E06
P03E06_CACCTTGCAAACTGTC	c.gd1	P03E06
P03E06_CACCTTGCAGACGCCT	c.gd3	P03E06
P03E06_CACCTTGCATGGGACA	c.gd3	P03E06
P03E06_CACCTTGGTAGCTAAA	c.gd3	P03E06
P03E06_CACCTTGGTCTGATCA	c.gd1	P03E06
P03E06_CACTCCACACCAGGTC	c.gd3	P03E06
P03E06_CACTCCACAGGAACGT	c.gd3	P03E06
P03E06_CACTCCAGTAGGCTGA	c.gd3	P03E06
P03E06_CACTCCAGTCTCATCC	c.gd3	P03E06
P03E06_CACTCCATCAATCTCT	c.gd4	P03E06
P03E06_CACTCCATCTCAAGTG	c.gd3	P03E06
P03E06_CACTCCATCTCGGACG	c.gd1	P03E06
P03E06_CAGAATCAGCGAGAAA	c.gd3	P03E06
P03E06_CAGAATCAGCTGAAAT	c.gd3	P03E06
P03E06_CAGAATCAGGCTCATT	c.gd1	P03E06
P03E06_CAGAATCCACTAAGTC	c.gd4	P03E06
P03E06_CAGAATCCATTCTTAC	c.gd4	P03E06
P03E06_CAGAATCGTCATTAGC	c.gd3	P03E06
P03E06_CAGAATCGTCCGCTGA	c.gd4	P03E06
P03E06_CAGAATCGTCTAGGTT	c.gd4	P03E06
P03E06_CAGAATCGTTGCGCAC	c.gd4	P03E06
P03E06_CAGAGAGAGAGACTTA	c.gd4	P03E06
P03E06_CAGAGAGGTGTTTGGT	c.gd3	P03E06
P03E06_CAGATCACACCCTATC	c.gd4	P03E06
P03E06_CAGATCACACCGAAAG	c.gd4	P03E06
P03E06_CAGATCACATCACAAC	c.gd3	P03E06
P03E06_CAGATCACATTAACCG	c.gd3	P03E06
P03E06_CAGATCAGTAGCGCAA	c.gd3	P03E06
P03E06_CAGATCAGTGAGTATA	c.gd3	P03E06
P03E06_CAGATCAGTGATGCCC	c.gd2	P03E06
P03E06_CAGATCAGTGTAATGA	c.gd4	P03E06
P03E06_CAGATCAGTTCCACAA	c.gd3	P03E06
P03E06_CAGATCATCACCTCGT	c.gd5	P03E06
P03E06_CAGATCATCAGCGATT	c.gd4	P03E06
P03E06_CAGATCATCGGTCCGA	c.gd4	P03E06
P03E06_CAGCAGCCAATTGCTG	c.gd4	P03E06
P03E06_CAGCAGCCAGGATTGG	c.gd2	P03E06
P03E06_CAGCAGCCATCCCACT	c.gd3	P03E06
P03E06_CAGCAGCCATTCCTGC	c.gd5	P03E06
P03E06_CAGCAGCGTAAATGTG	c.gd4	P03E06
P03E06_CAGCAGCGTAGGACAC	c.gd4	P03E06
P03E06_CAGCAGCTCAACACGT	c.gd1	P03E06
P03E06_CAGCAGCTCATTATCC	c.gd4	P03E06
P03E06_CAGCAGCTCTGGTTCC	c.gd3	P03E06
P03E06_CAGCATAAGAACAATC	c.gd3	P03E06
P03E06_CAGCATACAAACCTAC	c.gd1	P03E06
P03E06_CAGCATACAGCGAACA	c.gd1	P03E06
P03E06_CAGCATACATGTCGAT	c.gd3	P03E06
P03E06_CAGCATAGTAGAAGGA	c.gd4	P03E06
P03E06_CAGCATAGTTCGTGAT	c.gd3	P03E06
P03E06_CAGCATATCCCAAGAT	c.gd5	P03E06
P03E06_CAGCATATCCCAAGTA	c.gd3	P03E06
P03E06_CAGCATATCGTTTATC	c.gd3	P03E06
P03E06_CAGCCGAAGAGACGAA	c.gd1	P03E06
P03E06_CAGCCGAAGCAAATCA	c.gd4	P03E06
P03E06_CAGCCGAAGCTCCTTC	c.gd3	P03E06
P03E06_CAGCCGAAGGTCGGAT	c.gd4	P03E06
P03E06_CAGCCGACAAGAGTCG	c.gd3	P03E06
P03E06_CAGCCGACAAGTTGTC	c.gd3	P03E06
P03E06_CAGCCGACACATCCAA	c.gd3	P03E06
P03E06_CAGCCGACATGCCCGA	c.gd4	P03E06
P03E06_CAGCCGAGTATCGCAT	c.gd3	P03E06
P03E06_CAGCCGAGTCAAAGCG	c.gd4	P03E06
P03E06_CAGCCGAGTGACGCCT	c.gd3	P03E06
P03E06_CAGCCGAGTGGCGAAT	c.gd1	P03E06
P03E06_CAGCCGATCGTCACGG	c.gd1	P03E06
P03E06_CAGCCGATCTCAACTT	c.gd3	P03E06
P03E06_CAGCGACAGAAACCGC	c.gd4	P03E06
P03E06_CAGCGACAGACTGTAA	c.gd4	P03E06
P03E06_CAGCGACAGAGGGATA	c.gd4	P03E06
P03E06_CAGCGACAGAGTACAT	c.gd4	P03E06
P03E06_CAGCGACAGATGTGTA	c.gd5	P03E06
P03E06_CAGCGACAGCGTGTCC	c.gd4	P03E06
P03E06_CAGCGACAGGGCTTGA	c.gd5	P03E06
P03E06_CAGCGACAGTGTTGAA	c.gd4	P03E06
P03E06_CAGCGACCAATCTGCA	c.gd3	P03E06
P03E06_CAGCGACCACCGTTGG	c.gd1	P03E06
P03E06_CAGCGACTCAACGGGA	c.gd3	P03E06
P03E06_CAGCGACTCGGTGTTA	c.gd1	P03E06
P03E06_CAGCTAAAGACTAAGT	c.gd4	P03E06
P03E06_CAGCTAAAGCGATTCT	c.gd4	P03E06
P03E06_CAGCTAAAGTACGTTC	c.gd5	P03E06
P03E06_CAGCTAAAGTGAACAT	c.gd5	P03E06
P03E06_CAGCTAACACTGCCAG	c.gd4	P03E06
P03E06_CAGCTAAGTCCAGTAT	c.gd2	P03E06
P03E06_CAGCTAAGTCGACTGC	c.gd1	P03E06
P03E06_CAGCTAAGTGTTAAGA	c.gd3	P03E06
P03E06_CAGCTAATCAGCCTAA	c.gd3	P03E06
P03E06_CAGCTAATCGTCTGCT	c.gd1	P03E06
P03E06_CAGCTGGAGATCCGAG	c.gd3	P03E06
P03E06_CAGCTGGAGCAGACTG	c.gd3	P03E06
P03E06_CAGCTGGAGCTATGCT	c.gd1	P03E06
P03E06_CAGCTGGAGGCCCTCA	c.gd3	P03E06
P03E06_CAGCTGGCATACTACG	c.gd3	P03E06
P03E06_CAGCTGGGTCCGTTAA	c.gd3	P03E06
P03E06_CAGCTGGGTCTCCACT	c.gd5	P03E06
P03E06_CAGCTGGGTTACGTCA	c.gd2	P03E06
P03E06_CAGCTGGGTTTGGGCC	c.gd3	P03E06
P03E06_CAGCTGGTCACTGGGC	c.gd4	P03E06
P03E06_CAGCTGGTCCGAACGC	c.gd3	P03E06
P03E06_CAGCTGGTCCGCATAA	c.gd4	P03E06
P03E06_CAGCTGGTCGCCATAA	c.gd1	P03E06
P03E06_CAGCTGGTCTGCGTAA	c.gd5	P03E06
P03E06_CAGGTGCAGGGAGTAA	c.gd3	P03E06
P03E06_CAGGTGCCATACGCTA	c.gd4	P03E06
P03E06_CAGGTGCGTCGAACAG	c.gd3	P03E06
P03E06_CAGGTGCGTTGGGACA	c.gd4	P03E06
P03E06_CAGGTGCTCAAAGACA	c.gd4	P03E06
P03E06_CAGGTGCTCACGCATA	c.gd1	P03E06
P03E06_CAGGTGCTCTCTGCTG	c.gd3	P03E06
P03E06_CAGTAACAGCAGGCTA	c.gd3	P03E06
P03E06_CAGTAACAGGTTACCT	c.gd3	P03E06
P03E06_CAGTAACAGTTATCGC	c.gd3	P03E06
P03E06_CAGTAACCACAGATTC	c.gd4	P03E06
P03E06_CAGTAACCACTTCTGC	c.gd1	P03E06
P03E06_CAGTAACCAGTAGAGC	c.gd3	P03E06
P03E06_CAGTAACCATATACCG	c.gd3	P03E06
P03E06_CAGTAACGTGAGGGTT	c.gd1	P03E06
P03E06_CAGTAACGTTTGACAC	c.gd3	P03E06
P03E06_CAGTAACTCCGTTGCT	c.gd3	P03E06
P03E06_CAGTCCTCAACGCACC	c.gd3	P03E06
P03E06_CAGTCCTCACAGACTT	c.gd2	P03E06
P03E06_CAGTCCTCAGATGGGT	c.gd3	P03E06
P03E06_CAGTCCTCAGCTCCGA	c.gd5	P03E06
P03E06_CAGTCCTGTAATCGTC	c.gd3	P03E06
P03E06_CAGTCCTGTCCAGTAT	c.gd4	P03E06
P03E06_CAGTCCTGTCCCTACT	c.gd4	P03E06
P03E06_CAGTCCTTCCCATTAT	c.gd3	P03E06
P03E06_CATATGGAGACATAAC	c.gd3	P03E06
P03E06_CATATTCAGAAACCAT	c.gd4	P03E06
P03E06_CATATTCCAATGACCT	c.gd3	P03E06
P03E06_CATATTCCAGACGCAA	c.gd3	P03E06
P03E06_CATATTCGTGGTCCGT	c.gd1	P03E06
P03E06_CATATTCGTTGCGTTA	c.gd1	P03E06
P03E06_CATATTCTCCTTCAAT	c.gd4	P03E06
P03E06_CATATTCTCGTCTGCT	c.gd2	P03E06
P03E06_CATCAAGAGACTTTCG	c.gd3	P03E06
P03E06_CATCAAGAGGCTACGA	c.gd3	P03E06
P03E06_CATCAAGAGTTCGCGC	c.gd3	P03E06
P03E06_CATCAAGAGTTTGCGT	c.gd4	P03E06
P03E06_CATCAAGCACATCCGG	c.gd3	P03E06
P03E06_CATCAAGTCAAAGTAG	c.gd3	P03E06
P03E06_CATCAAGTCCCACTTG	c.gd3	P03E06
P03E06_CATCAAGTCTGTCTAT	c.gd4	P03E06
P03E06_CATCAAGTCTTTCCTC	c.gd3	P03E06
P03E06_CATCAGACACACCGCA	c.gd3	P03E06
P03E06_CATCAGAGTACCGAGA	c.gd4	P03E06
P03E06_CATCAGAGTTCGGCAC	c.gd3	P03E06
P03E06_CATCAGATCGCCAAAT	c.gd3	P03E06
P03E06_CATCAGATCTTGCATT	c.gd3	P03E06
P03E06_CATCCACAGCGTTGCC	c.gd3	P03E06
P03E06_CATCCACCACATTTCT	c.gd4	P03E06
P03E06_CATCCACCACGCATCG	c.gd3	P03E06
P03E06_CATCCACCATGAACCT	c.gd5	P03E06
P03E06_CATCCACCATGTCGAT	c.gd4	P03E06
P03E06_CATCCACGTAGTACCT	c.gd4	P03E06
P03E06_CATCCACGTCCAGTTA	c.gd4	P03E06
P03E06_CATCCACGTCTGCGGT	c.gd4	P03E06
P03E06_CATCCACGTGGCAAAC	c.gd1	P03E06
P03E06_CATCGAAAGATGTGTA	c.gd3	P03E06
P03E06_CATCGAAAGGCCATAG	c.gd5	P03E06
P03E06_CATCGAACACGAAATA	c.gd5	P03E06
P03E06_CATCGAACATAGACTC	c.gd3	P03E06
P03E06_CATCGAACATTACGAC	c.gd4	P03E06
P03E06_CATCGAAGTACGCACC	c.gd4	P03E06
P03E06_CATCGAATCCATGCTC	c.gd3	P03E06
P03E06_CATCGAATCGGCGCAT	c.gd3	P03E06
P03E06_CATCGGGAGGGAGTAA	c.gd4	P03E06
P03E06_CATCGGGCACGGCCAT	c.gd4	P03E06
P03E06_CATCGGGCATCGGACC	c.gd4	P03E06
P03E06_CATCGGGGTAACGACG	c.gd4	P03E06
P03E06_CATCGGGGTGCACTTA	c.gd3	P03E06
P03E06_CATCGGGTCACCACCT	c.gd4	P03E06
P03E06_CATCGGGTCAGAGGTG	c.gd4	P03E06
P03E06_CATCGGGTCCCTCAGT	c.gd4	P03E06
P03E06_CATGACAAGCTAGCCC	c.gd1	P03E06
P03E06_CATGACACACAGGAGT	c.gd4	P03E06
P03E06_CATGACACAGCTCGAC	c.gd3	P03E06
P03E06_CATGACACATGGTCTA	c.gd4	P03E06
P03E06_CATGACAGTACAGACG	c.gd4	P03E06
P03E06_CATGACAGTCTAGTCA	c.gd5	P03E06
P03E06_CATGACAGTTGGTGGA	c.gd3	P03E06
P03E06_CATGACATCTGCTGCT	c.gd4	P03E06
P03E06_CATGCCTAGCGACGTA	c.gd1	P03E06
P03E06_CATGCCTAGGCAATTA	c.gd4	P03E06
P03E06_CATGCCTCAAGCTGTT	c.gd1	P03E06
P03E06_CATGCCTCATATACGC	c.gd3	P03E06
P03E06_CATGCCTGTTCTGAAC	c.gd4	P03E06
P03E06_CATGCCTTCATTGCGA	c.gd4	P03E06
P03E06_CATGCCTTCTACCAGA	c.gd5	P03E06
P03E06_CATGGCGCAAATCCGT	c.gd4	P03E06
P03E06_CATGGCGCACAGGCCT	c.gd4	P03E06
P03E06_CATGGCGGTCAGAATA	c.gd3	P03E06
P03E06_CATGGCGTCGGACAAG	c.gd4	P03E06
P03E06_CATGGCGTCGTACGGC	c.gd4	P03E06
P03E06_CATTATCAGCTAGTGG	c.gd2	P03E06
P03E06_CATTATCAGGCTATCT	c.gd3	P03E06
P03E06_CATTATCCAAACTGTC	c.gd4	P03E06
P03E06_CATTATCTCCTTGGTC	c.gd3	P03E06
P03E06_CATTCGCAGAGCTATA	c.gd3	P03E06
P03E06_CATTCGCAGTACGTAA	c.gd4	P03E06
P03E06_CATTCGCCAATGAATG	c.gd4	P03E06
P03E06_CATTCGCCAGCCACCA	c.gd4	P03E06
P03E06_CATTCGCCAGGAATCG	c.gd2	P03E06
P03E06_CATTCGCCAGGAATGC	c.gd4	P03E06
P03E06_CATTCGCCATGGGACA	c.gd4	P03E06
P03E06_CATTCGCGTAGATTAG	c.gd3	P03E06
P03E06_CATTCGCGTGCAACTT	c.gd3	P03E06
P03E06_CATTCGCTCTTGCATT	c.gd4	P03E06
P03E06_CCAATCCAGACTAGGC	c.gd4	P03E06
P03E06_CCAATCCAGTACTTGC	c.gd3	P03E06
P03E06_CCAATCCAGTTACCCA	c.gd3	P03E06
P03E06_CCAATCCCACCAGTTA	c.gd3	P03E06
P03E06_CCAATCCCATGAACCT	c.gd2	P03E06
P03E06_CCAATCCGTTCGCGAC	c.gd3	P03E06
P03E06_CCAATCCTCGGCTACG	c.gd4	P03E06
P03E06_CCAATCCTCGTGTAGT	c.gd3	P03E06
P03E06_CCACCTAAGCAGACTG	c.gd3	P03E06
P03E06_CCACCTACAACTGGCC	c.gd4	P03E06
P03E06_CCACCTACAAGGTTCT	c.gd3	P03E06
P03E06_CCACCTAGTTCCACGG	c.gd3	P03E06
P03E06_CCACCTATCGTATCAG	c.gd1	P03E06
P03E06_CCACCTATCGTTGCCT	c.gd3	P03E06
P03E06_CCACCTATCTGGGCCA	c.gd3	P03E06
P03E06_CCACGGACAAACTGTC	c.gd3	P03E06
P03E06_CCACGGACACACAGAG	c.gd3	P03E06
P03E06_CCACGGACACCTCGGA	c.gd3	P03E06
P03E06_CCACGGAGTTACCGAT	c.gd3	P03E06
P03E06_CCACGGATCACCCTCA	c.gd3	P03E06
P03E06_CCACGGATCCACTGGG	c.gd4	P03E06
P03E06_CCACTACAGACAGACC	c.gd1	P03E06
P03E06_CCACTACCACTGAAGG	c.gd4	P03E06
P03E06_CCACTACCAGCCAGAA	c.gd4	P03E06
P03E06_CCACTACCAGCTTAAC	c.gd4	P03E06
P03E06_CCACTACCAGGGCATA	c.gd3	P03E06
P03E06_CCACTACGTTACGCGC	c.gd4	P03E06
P03E06_CCACTACTCACGAAGG	c.gd5	P03E06
P03E06_CCACTACTCGACGGAA	c.gd4	P03E06
P03E06_CCACTACTCGCCTGTT	c.gd4	P03E06
P03E06_CCACTACTCTCTGAGA	c.gd3	P03E06
P03E06_CCACTACTCTTATCTG	c.gd2	P03E06
P03E06_CCAGCGAAGCACACAG	c.gd4	P03E06
P03E06_CCAGCGAAGCTACCGC	c.gd3	P03E06
P03E06_CCAGCGAAGGGTCTCC	c.gd3	P03E06
P03E06_CCAGCGACAAAGGAAG	c.gd3	P03E06
P03E06_CCAGCGACACATCCGG	c.gd1	P03E06
P03E06_CCAGCGATCACCAGGC	c.gd4	P03E06
P03E06_CCAGCGATCCGCGGTA	c.gd4	P03E06
P03E06_CCATGTCAGAGTACCG	c.gd3	P03E06
P03E06_CCATGTCAGGCTATCT	c.gd3	P03E06
P03E06_CCATGTCAGTTCGATC	c.gd4	P03E06
P03E06_CCATGTCAGTTTGCGT	c.gd4	P03E06
P03E06_CCATGTCCAATCCAAC	c.gd4	P03E06
P03E06_CCATGTCCATCCGGGT	c.gd3	P03E06
P03E06_CCATGTCTCAGCCTAA	c.gd1	P03E06
P03E06_CCATGTCTCCATGAAC	c.gd1	P03E06
P03E06_CCATTCGAGAGGTTAT	c.gd4	P03E06
P03E06_CCATTCGAGCACCGTC	c.gd4	P03E06
P03E06_CCATTCGAGGTCGGAT	c.gd5	P03E06
P03E06_CCATTCGAGTAGCGGT	c.gd3	P03E06
P03E06_CCATTCGCACATCCAA	c.gd3	P03E06
P03E06_CCATTCGGTAACGCGA	c.gd3	P03E06
P03E06_CCATTCGGTAATAGCA	c.gd2	P03E06
P03E06_CCATTCGGTCCTCCAT	c.gd1	P03E06
P03E06_CCATTCGGTCTCCCTA	c.gd3	P03E06
P03E06_CCATTCGGTGAAATCA	c.gd3	P03E06
P03E06_CCATTCGTCTTGCCGT	c.gd3	P03E06
P03E06_CCCAATCAGACAGGCT	c.gd3	P03E06
P03E06_CCCAATCCACCTCGGA	c.gd4	P03E06
P03E06_CCCAATCCATGCCACG	c.gd4	P03E06
P03E06_CCCAATCGTAGAAGGA	c.gd3	P03E06
P03E06_CCCAATCTCTCCAACC	c.gd4	P03E06
P03E06_CCCAATCTCTGAGGGA	c.gd3	P03E06
P03E06_CCCAGTTAGCAACGGT	c.gd4	P03E06
P03E06_CCCAGTTAGTTTCCTT	c.gd3	P03E06
P03E06_CCCAGTTCAAGTTCTG	c.gd3	P03E06
P03E06_CCCAGTTCAGACGCTC	c.gd4	P03E06
P03E06_CCCAGTTCAGCTGCAC	c.gd3	P03E06
P03E06_CCCAGTTCATTGCGGC	c.gd4	P03E06
P03E06_CCCAGTTGTAAATGTG	c.gd1	P03E06
P03E06_CCCAGTTTCTTCGGTC	c.gd3	P03E06
P03E06_CCCATACCAAGTACCT	c.gd4	P03E06
P03E06_CCCATACCACAGACTT	c.gd4	P03E06
P03E06_CCCATACCATCTATGG	c.gd4	P03E06
P03E06_CCCATACTCTGACCTC	c.gd3	P03E06
P03E06_CCCATACTCTGCTGTC	c.gd5	P03E06
P03E06_CCCTCCTCATACTACG	c.gd2	P03E06
P03E06_CCCTCCTCATCGGACC	c.gd3	P03E06
P03E06_CCCTCCTGTCGAACAG	c.gd4	P03E06
P03E06_CCCTCCTTCCACGTGG	c.gd5	P03E06
P03E06_CCCTCCTTCGCCCTTA	c.gd3	P03E06
P03E06_CCCTCCTTCGGAAATA	c.gd3	P03E06
P03E06_CCGGGATGTTCAGGCC	c.gd3	P03E06
P03E06_CCGGGATGTTCGGGCT	c.gd3	P03E06
P03E06_CCGGTAGAGACCTTTG	c.gd4	P03E06
P03E06_CCGGTAGAGATGTCGG	c.gd5	P03E06
P03E06_CCGGTAGAGCCAGTAG	c.gd1	P03E06
P03E06_CCGGTAGAGCCCTAAT	c.gd4	P03E06
P03E06_CCGGTAGAGCTGAACG	c.gd3	P03E06
P03E06_CCGGTAGAGGCATTGG	c.gd1	P03E06
P03E06_CCGGTAGAGGTGGGTT	c.gd4	P03E06
P03E06_CCGGTAGCAAACGCGA	c.gd4	P03E06
P03E06_CCGGTAGCAAGCGATG	c.gd4	P03E06
P03E06_CCGGTAGTCCTTTCGG	c.gd3	P03E06
P03E06_CCGGTAGTCGCAAACT	c.gd3	P03E06
P03E06_CCGTACTAGACGCAAC	c.gd4	P03E06
P03E06_CCGTACTCAAGAGTCG	c.gd3	P03E06
P03E06_CCGTACTCACAAGCCC	c.gd3	P03E06
P03E06_CCGTACTCACTCAGGC	c.gd1	P03E06
P03E06_CCGTACTCATCGGGTC	c.gd4	P03E06
P03E06_CCGTACTCATTACCTT	c.gd3	P03E06
P03E06_CCGTACTCATTGGGCC	c.gd3	P03E06
P03E06_CCGTACTGTATCTGCA	c.gd3	P03E06
P03E06_CCGTACTGTCACACGC	c.gd4	P03E06
P03E06_CCGTACTGTGAGTATA	c.gd5	P03E06
P03E06_CCGTACTTCTAACTGG	c.gd1	P03E06
P03E06_CCGTGGAAGCGTGAAC	c.gd3	P03E06
P03E06_CCGTGGAAGGCATGGT	c.gd1	P03E06
P03E06_CCGTGGACAAGCCCAC	c.gd3	P03E06
P03E06_CCGTGGACAGGAATGC	c.gd3	P03E06
P03E06_CCGTGGAGTAGTGAAT	c.gd3	P03E06
P03E06_CCGTGGAGTTTACTCT	c.gd4	P03E06
P03E06_CCGTGGATCGTGTAGT	c.gd3	P03E06
P03E06_CCGTTCAAGAGTAAGG	c.gd4	P03E06
P03E06_CCGTTCAAGCTTATCG	c.gd4	P03E06
P03E06_CCGTTCACACGGCGTT	c.gd3	P03E06
P03E06_CCGTTCAGTACAGTTC	c.gd4	P03E06
P03E06_CCGTTCAGTACTCTCC	c.gd3	P03E06
P03E06_CCGTTCAGTAGCGCAA	c.gd3	P03E06
P03E06_CCGTTCAGTTACAGAA	c.gd3	P03E06
P03E06_CCGTTCATCTCAAGTG	c.gd1	P03E06
P03E06_CCTAAAGAGAAACCGC	c.gd3	P03E06
P03E06_CCTAAAGCACACAGAG	c.gd1	P03E06
P03E06_CCTAAAGCATGTTCCC	c.gd3	P03E06
P03E06_CCTAAAGGTAAAGTCA	c.gd3	P03E06
P03E06_CCTAAAGGTCGGCACT	c.gd4	P03E06
P03E06_CCTAAAGGTCTAGTGT	c.gd4	P03E06
P03E06_CCTACACAGAAGAAGC	c.gd4	P03E06
P03E06_CCTACACAGAGAACAG	c.gd4	P03E06
P03E06_CCTACACAGAGTAATC	c.gd4	P03E06
P03E06_CCTACACAGATGTGGC	c.gd3	P03E06
P03E06_CCTACACAGCTGGAAC	c.gd1	P03E06
P03E06_CCTACACAGGCACATG	c.gd1	P03E06
P03E06_CCTACACAGTAGGTGC	c.gd4	P03E06
P03E06_CCTACACCAAGTTCTG	c.gd3	P03E06
P03E06_CCTACACCAATGGATA	c.gd4	P03E06
P03E06_CCTACACCACGGTAAG	c.gd4	P03E06
P03E06_CCTACACGTAGCGTCC	c.gd3	P03E06
P03E06_CCTACACGTCTTCGTC	c.gd2	P03E06
P03E06_CCTACACTCGTACGGC	c.gd4	P03E06
P03E06_CCTACCAAGACAAGCC	c.gd5	P03E06
P03E06_CCTACCAAGCAATCTC	c.gd1	P03E06
P03E06_CCTACCACAGCTGTGC	c.gd4	P03E06
P03E06_CCTACCACAGTATCTG	c.gd2	P03E06
P03E06_CCTACCACAGTTTACG	c.gd3	P03E06
P03E06_CCTACCAGTCTCTCGT	c.gd3	P03E06
P03E06_CCTACCAGTGAGTGAC	c.gd1	P03E06
P03E06_CCTACCATCCCAAGTA	c.gd1	P03E06
P03E06_CCTACCATCGCCTGAG	c.gd3	P03E06
P03E06_CCTACCATCTCAAGTG	c.gd3	P03E06
P03E06_CCTAGCTAGTGGCACA	c.gd3	P03E06
P03E06_CCTAGCTAGTTTCCTT	c.gd3	P03E06
P03E06_CCTAGCTCAAGAGTCG	c.gd3	P03E06
P03E06_CCTAGCTCAAGTTGTC	c.gd5	P03E06
P03E06_CCTAGCTCATCTACGA	c.gd4	P03E06
P03E06_CCTAGCTGTATAAACG	c.gd3	P03E06
P03E06_CCTAGCTGTCCCGACA	c.gd4	P03E06
P03E06_CCTAGCTGTGGTTTCA	c.gd3	P03E06
P03E06_CCTAGCTGTTAAGATG	c.gd4	P03E06
P03E06_CCTATTAAGAAACCTA	c.gd3	P03E06
P03E06_CCTATTAAGTAGCGGT	c.gd3	P03E06
P03E06_CCTATTAAGTGGCACA	c.gd1	P03E06
P03E06_CCTATTACAAAGCGGT	c.gd3	P03E06
P03E06_CCTATTACACATCCAA	c.gd5	P03E06
P03E06_CCTATTAGTAGGGTAC	c.gd4	P03E06
P03E06_CCTATTATCGATCCCT	c.gd4	P03E06
P03E06_CCTATTATCGTGTAGT	c.gd3	P03E06
P03E06_CCTCAGTAGACTCGGA	c.gd4	P03E06
P03E06_CCTCAGTAGGGCTTGA	c.gd4	P03E06
P03E06_CCTCAGTAGTGGAGTC	c.gd3	P03E06
P03E06_CCTCAGTCAGTTTACG	c.gd2	P03E06
P03E06_CCTCAGTCATCGGACC	c.gd3	P03E06
P03E06_CCTCAGTCATGCATGT	c.gd1	P03E06
P03E06_CCTCAGTGTCCGAAGA	c.gd3	P03E06
P03E06_CCTCAGTGTCTTCTCG	c.gd2	P03E06
P03E06_CCTCAGTGTTTACTCT	c.gd3	P03E06
P03E06_CCTCAGTTCGAGAACG	c.gd3	P03E06
P03E06_CCTCTGAAGGAGTAGA	c.gd4	P03E06
P03E06_CCTCTGAAGTGGTAAT	c.gd4	P03E06
P03E06_CCTCTGACAGGTTTCA	c.gd5	P03E06
P03E06_CCTCTGAGTACGAAAT	c.gd3	P03E06
P03E06_CCTCTGAGTTTGTTGG	c.gd1	P03E06
P03E06_CCTCTGATCGAATCCA	c.gd3	P03E06
P03E06_CCTCTGATCGGCATCG	c.gd3	P03E06
P03E06_CCTCTGATCTTGTCAT	c.gd4	P03E06
P03E06_CCTTACGAGAAGGCCT	c.gd3	P03E06
P03E06_CCTTACGAGTTGAGTA	c.gd4	P03E06
P03E06_CCTTACGCACTTCTGC	c.gd4	P03E06
P03E06_CCTTACGCATGTAAGA	c.gd5	P03E06
P03E06_CCTTACGGTTCTCATT	c.gd4	P03E06
P03E06_CCTTACGTCCAGATCA	c.gd4	P03E06
P03E06_CCTTACGTCCCACTTG	c.gd2	P03E06
P03E06_CCTTACGTCGGATGGA	c.gd3	P03E06
P03E06_CCTTACGTCTGTCTAT	c.gd4	P03E06
P03E06_CCTTCCCAGTGCGATG	c.gd3	P03E06
P03E06_CCTTCCCAGTTAGGTA	c.gd4	P03E06
P03E06_CCTTCCCCAACGCACC	c.gd3	P03E06
P03E06_CCTTCCCCAGACACTT	c.gd3	P03E06
P03E06_CCTTCCCCAGATAATG	c.gd4	P03E06
P03E06_CCTTCCCCAGCCAATT	c.gd3	P03E06
P03E06_CCTTCCCCAGGAACGT	c.gd3	P03E06
P03E06_CCTTCCCGTAGTGAAT	c.gd4	P03E06
P03E06_CCTTCCCGTCGCATAT	c.gd3	P03E06
P03E06_CCTTCCCGTTAGATGA	c.gd3	P03E06
P03E06_CCTTCCCTCAATCACG	c.gd1	P03E06
P03E06_CCTTCCCTCCAGAGGA	c.gd1	P03E06
P03E06_CCTTCGAAGCTAGCCC	c.gd3	P03E06
P03E06_CCTTCGAAGCTATGCT	c.gd4	P03E06
P03E06_CCTTCGAAGTTGAGAT	c.gd4	P03E06
P03E06_CCTTCGACAACACCTA	c.gd3	P03E06
P03E06_CCTTCGACACAGCGTC	c.gd1	P03E06
P03E06_CCTTCGACAGACGTAG	c.gd3	P03E06
P03E06_CCTTCGAGTGTTTGGT	c.gd3	P03E06
P03E06_CCTTCGAGTTACGCGC	c.gd3	P03E06
P03E06_CCTTCGATCAGGTAAA	c.gd1	P03E06
P03E06_CCTTCGATCCAAGCCG	c.gd3	P03E06
P03E06_CCTTCGATCCCAACGG	c.gd3	P03E06
P03E06_CCTTCGATCGGCTACG	c.gd3	P03E06
P03E06_CCTTCGATCGTGGTCG	c.gd4	P03E06
P03E06_CCTTTCTAGATGCCTT	c.gd3	P03E06
P03E06_CCTTTCTCAACCGCCA	c.gd4	P03E06
P03E06_CCTTTCTCATCACGAT	c.gd4	P03E06
P03E06_CCTTTCTCATGCAACT	c.gd3	P03E06
P03E06_CCTTTCTGTATCAGTC	c.gd4	P03E06
P03E06_CCTTTCTGTCGAACAG	c.gd3	P03E06
P03E06_CCTTTCTGTCGCATCG	c.gd4	P03E06
P03E06_CCTTTCTTCGTAGGTT	c.gd3	P03E06
P03E06_CGAACATAGCTATGCT	c.gd3	P03E06
P03E06_CGAACATCATACTCTT	c.gd4	P03E06
P03E06_CGAACATGTGAGGGAG	c.gd3	P03E06
P03E06_CGAACATGTGCAACTT	c.gd4	P03E06
P03E06_CGAACATGTTCAGCGC	c.gd4	P03E06
P03E06_CGAACATTCACCGGGT	c.gd3	P03E06
P03E06_CGAACATTCACGCGGT	c.gd3	P03E06
P03E06_CGAACATTCATGCAAC	c.gd1	P03E06
P03E06_CGAACATTCGTCCAGG	c.gd4	P03E06
P03E06_CGAACATTCTGCCCTA	c.gd4	P03E06
P03E06_CGAATGTAGGTTACCT	c.gd3	P03E06
P03E06_CGAATGTCACGAAGCA	c.gd1	P03E06
P03E06_CGAATGTGTCCAGTTA	c.gd5	P03E06
P03E06_CGAATGTGTCTTCAAG	c.gd3	P03E06
P03E06_CGAATGTTCAACACGT	c.gd5	P03E06
P03E06_CGAATGTTCACAAACC	c.gd3	P03E06
P03E06_CGAATGTTCAGAGACG	c.gd3	P03E06
P03E06_CGAATGTTCGCTGATA	c.gd3	P03E06
P03E06_CGACCTTAGCACGCCT	c.gd3	P03E06
P03E06_CGACCTTAGTACGTAA	c.gd3	P03E06
P03E06_CGACCTTCAAGTCATC	c.gd1	P03E06
P03E06_CGACCTTCACCGAAAG	c.gd3	P03E06
P03E06_CGACCTTCAGACGCAA	c.gd3	P03E06
P03E06_CGACCTTCATAACCTG	c.gd3	P03E06
P03E06_CGACCTTCATCTCGCT	c.gd3	P03E06
P03E06_CGACCTTCATGTCCTC	c.gd3	P03E06
P03E06_CGACCTTGTCTTGCGG	c.gd5	P03E06
P03E06_CGACCTTTCCCTCTTT	c.gd3	P03E06
P03E06_CGACCTTTCTGATACG	c.gd3	P03E06
P03E06_CGACCTTTCTGTCCGT	c.gd4	P03E06
P03E06_CGACCTTTCTTCATGT	c.gd3	P03E06
P03E06_CGACTTCAGAACTGTA	c.gd4	P03E06
P03E06_CGACTTCAGCACCGTC	c.gd1	P03E06
P03E06_CGACTTCAGCTGATAA	c.gd3	P03E06
P03E06_CGACTTCAGGATGGTC	c.gd3	P03E06
P03E06_CGACTTCCACCAACCG	c.gd3	P03E06
P03E06_CGACTTCCAGGACGTA	c.gd3	P03E06
P03E06_CGACTTCGTATTCGTG	c.gd3	P03E06
P03E06_CGACTTCGTTCCACGG	c.gd3	P03E06
P03E06_CGACTTCGTTGGGACA	c.gd4	P03E06
P03E06_CGACTTCTCACTTACT	c.gd3	P03E06
P03E06_CGAGAAGAGTGAAGTT	c.gd3	P03E06
P03E06_CGAGAAGCACGTCAGC	c.gd1	P03E06
P03E06_CGAGAAGCATGCCTAA	c.gd3	P03E06
P03E06_CGAGAAGGTCATCGGC	c.gd3	P03E06
P03E06_CGAGAAGGTCCTGCTT	c.gd3	P03E06
P03E06_CGAGAAGGTTCTCATT	c.gd4	P03E06
P03E06_CGAGAAGTCAGTTCGA	c.gd4	P03E06
P03E06_CGAGCACAGTCGTTTG	c.gd4	P03E06
P03E06_CGAGCACCATGATCCA	c.gd4	P03E06
P03E06_CGAGCACGTTAGTGGG	c.gd1	P03E06
P03E06_CGAGCACTCCGTCATC	c.gd3	P03E06
P03E06_CGAGCCAAGATACACA	c.gd4	P03E06
P03E06_CGAGCCAAGGTCATCT	c.gd4	P03E06
P03E06_CGAGCCAGTGCAACGA	c.gd4	P03E06
P03E06_CGAGCCAGTGGACGAT	c.gd3	P03E06
P03E06_CGAGCCATCCGCAAGC	c.gd3	P03E06
P03E06_CGAGCCATCGGCTTGG	c.gd3	P03E06
P03E06_CGATCGGAGTTCGCAT	c.gd3	P03E06
P03E06_CGATCGGCAAATACAG	c.gd3	P03E06
P03E06_CGATCGGCACAAGACG	c.gd4	P03E06
P03E06_CGATCGGGTAGCTCCG	c.gd4	P03E06
P03E06_CGATCGGGTATATCCG	c.gd4	P03E06
P03E06_CGATCGGTCTGAAAGA	c.gd3	P03E06
P03E06_CGATGGCAGCTAGGCA	c.gd3	P03E06
P03E06_CGATGGCCACGAGGTA	c.gd3	P03E06
P03E06_CGATGGCCATGGTCAT	c.gd3	P03E06
P03E06_CGATGGCGTCATGCCG	c.gd3	P03E06
P03E06_CGATGGCGTCCAAGTT	c.gd3	P03E06
P03E06_CGATGGCTCAGGTTCA	c.gd3	P03E06
P03E06_CGATGTAAGAACTGTA	c.gd3	P03E06
P03E06_CGATGTAAGGGCATGT	c.gd3	P03E06
P03E06_CGATGTAAGTGGAGAA	c.gd4	P03E06
P03E06_CGATGTACAAGTTCTG	c.gd4	P03E06
P03E06_CGATGTACATAACCTG	c.gd4	P03E06
P03E06_CGATGTACATTAGCCA	c.gd1	P03E06
P03E06_CGATGTACATTCACTT	c.gd3	P03E06
P03E06_CGATGTAGTAGCGTCC	c.gd1	P03E06
P03E06_CGATGTAGTGCTCTTC	c.gd4	P03E06
P03E06_CGATGTATCACTTATC	c.gd3	P03E06
P03E06_CGATGTATCCACGAAT	c.gd3	P03E06
P03E06_CGATTGAAGCACCGCT	c.gd3	P03E06
P03E06_CGATTGACACAGCGTC	c.gd5	P03E06
P03E06_CGATTGACAGTATGCT	c.gd3	P03E06
P03E06_CGATTGAGTACTCAAC	c.gd3	P03E06
P03E06_CGATTGAGTCTTGTCC	c.gd4	P03E06
P03E06_CGATTGATCAAAGTAG	c.gd3	P03E06
P03E06_CGATTGATCTTGCAAG	c.gd5	P03E06
P03E06_CGCCAAGAGAACTCGG	c.gd3	P03E06
P03E06_CGCCAAGAGACTGGGT	c.gd5	P03E06
P03E06_CGCCAAGAGGAATTAC	c.gd4	P03E06
P03E06_CGCCAAGCAGCTGTAT	c.gd4	P03E06
P03E06_CGCCAAGCAGTAAGAT	c.gd4	P03E06
P03E06_CGCCAAGCATGCAATC	c.gd4	P03E06
P03E06_CGCCAAGCATTCTTAC	c.gd3	P03E06
P03E06_CGCCAAGGTCTCCACT	c.gd4	P03E06
P03E06_CGCCAAGTCAGTGTTG	c.gd4	P03E06
P03E06_CGCCAAGTCCTGTAGA	c.gd4	P03E06
P03E06_CGCGGTAAGAGGTTAT	c.gd5	P03E06
P03E06_CGCGGTAAGGAGTTGC	c.gd3	P03E06
P03E06_CGCGGTACAGCCAATT	c.gd3	P03E06
P03E06_CGCGGTACAGGTCGTC	c.gd3	P03E06
P03E06_CGCGGTAGTGGGTATG	c.gd5	P03E06
P03E06_CGCGGTAGTTCGCTAA	c.gd2	P03E06
P03E06_CGCGGTATCCAGATCA	c.gd4	P03E06
P03E06_CGCGGTATCTGAGGGA	c.gd3	P03E06
P03E06_CGCGGTATCTTGAGGT	c.gd5	P03E06
P03E06_CGCGTTTAGCAATCTC	c.gd3	P03E06
P03E06_CGCGTTTCAATGAATG	c.gd3	P03E06
P03E06_CGCGTTTCACACAGAG	c.gd4	P03E06
P03E06_CGCGTTTCAGTCAGCC	c.gd1	P03E06
P03E06_CGCGTTTGTGCACTTA	c.gd3	P03E06
P03E06_CGCGTTTTCAGGCGAA	c.gd4	P03E06
P03E06_CGCGTTTTCTGGTGTA	c.gd3	P03E06
P03E06_CGCTATCAGCTCTCGG	c.gd4	P03E06
P03E06_CGCTATCAGTACCGGA	c.gd3	P03E06
P03E06_CGCTATCCATACGCTA	c.gd4	P03E06
P03E06_CGCTGGACATAACCTG	c.gd3	P03E06
P03E06_CGCTGGACATTGTGCA	c.gd3	P03E06
P03E06_CGCTGGAGTAAGCACG	c.gd1	P03E06
P03E06_CGCTGGAGTAGTACCT	c.gd3	P03E06
P03E06_CGCTGGATCAGAGCTT	c.gd1	P03E06
P03E06_CGCTGGATCCAACCAA	c.gd4	P03E06
P03E06_CGCTGGATCCACTGGG	c.gd3	P03E06
P03E06_CGCTGGATCTAACCGA	c.gd1	P03E06
P03E06_CGCTTCAAGACCGGAT	c.gd4	P03E06
P03E06_CGCTTCAAGTAGCCGA	c.gd3	P03E06
P03E06_CGCTTCACATGCAACT	c.gd3	P03E06
P03E06_CGGACACAGCGGATCA	c.gd5	P03E06
P03E06_CGGACACCATGGATGG	c.gd1	P03E06
P03E06_CGGACACGTAATAGCA	c.gd4	P03E06
P03E06_CGGACGTAGAAGGTGA	c.gd4	P03E06
P03E06_CGGACGTAGCTAAACA	c.gd4	P03E06
P03E06_CGGACGTCACCGTTGG	c.gd4	P03E06
P03E06_CGGACGTCACTGTGTA	c.gd4	P03E06
P03E06_CGGACGTCATCACGAT	c.gd3	P03E06
P03E06_CGGACGTGTAAGGGCT	c.gd1	P03E06
P03E06_CGGACGTGTTAGGGTG	c.gd4	P03E06
P03E06_CGGACGTTCGCGTAGC	c.gd3	P03E06
P03E06_CGGACGTTCGCGTTTC	c.gd3	P03E06
P03E06_CGGACGTTCTTGCCGT	c.gd3	P03E06
P03E06_CGGACTGAGAAACGCC	c.gd3	P03E06
P03E06_CGGACTGAGTCGTTTG	c.gd4	P03E06
P03E06_CGGACTGCAATGGATA	c.gd5	P03E06
P03E06_CGGACTGCACGGTAGA	c.gd4	P03E06
P03E06_CGGACTGCAGATGGGT	c.gd1	P03E06
P03E06_CGGACTGGTAAAGGAG	c.gd3	P03E06
P03E06_CGGACTGGTGCTCTTC	c.gd4	P03E06
P03E06_CGGAGCTAGACTGGGT	c.gd3	P03E06
P03E06_CGGAGCTAGCTGTCTA	c.gd4	P03E06
P03E06_CGGAGCTAGTTGTCGT	c.gd4	P03E06
P03E06_CGGAGCTCACACCGCA	c.gd1	P03E06
P03E06_CGGAGCTGTTCCACAA	c.gd3	P03E06
P03E06_CGGAGCTTCGGCATCG	c.gd4	P03E06
P03E06_CGGAGCTTCTATCCCG	c.gd1	P03E06
P03E06_CGGAGTCAGTGGAGAA	c.gd3	P03E06
P03E06_CGGAGTCCAATTGCTG	c.gd3	P03E06
P03E06_CGGAGTCCACTAAGTC	c.gd4	P03E06
P03E06_CGGAGTCGTACATCCA	c.gd3	P03E06
P03E06_CGGAGTCGTGAGCGAT	c.gd4	P03E06
P03E06_CGGAGTCTCACAGTAC	c.gd3	P03E06
P03E06_CGGAGTCTCGCAAGCC	c.gd3	P03E06
P03E06_CGGAGTCTCGCTTGTC	c.gd1	P03E06
P03E06_CGGCTAGAGCTCTCGG	c.gd5	P03E06
P03E06_CGGCTAGAGTACGATA	c.gd3	P03E06
P03E06_CGGCTAGCAAAGAATC	c.gd1	P03E06
P03E06_CGGCTAGCAGGTGCCT	c.gd3	P03E06
P03E06_CGGCTAGGTTCGGCAC	c.gd3	P03E06
P03E06_CGGCTAGTCCGCAGTG	c.gd3	P03E06
P03E06_CGGCTAGTCTCTTGAT	c.gd3	P03E06
P03E06_CGGGTCAAGATATGGT	c.gd3	P03E06
P03E06_CGGGTCAAGCGTCAAG	c.gd3	P03E06
P03E06_CGGGTCAAGTAGCCGA	c.gd3	P03E06
P03E06_CGGGTCACAATCTGCA	c.gd4	P03E06
P03E06_CGGGTCACAATGAAAC	c.gd3	P03E06
P03E06_CGGGTCACAATGGACG	c.gd3	P03E06
P03E06_CGGGTCACAGTAGAGC	c.gd3	P03E06
P03E06_CGGGTCAGTAGGGTAC	c.gd3	P03E06
P03E06_CGGGTCAGTCCGAAGA	c.gd3	P03E06
P03E06_CGGGTCAGTTAAGTAG	c.gd3	P03E06
P03E06_CGGGTCATCTTTAGTC	c.gd3	P03E06
P03E06_CGGTTAAAGCTCTCGG	c.gd3	P03E06
P03E06_CGGTTAAAGGGAAACA	c.gd4	P03E06
P03E06_CGGTTAAGTCCGACGT	c.gd3	P03E06
P03E06_CGGTTAAGTCGCTTCT	c.gd3	P03E06
P03E06_CGGTTAATCACCACCT	c.gd4	P03E06
P03E06_CGGTTAATCCCTGACT	c.gd5	P03E06
P03E06_CGTAGCGAGAAACGAG	c.gd3	P03E06
P03E06_CGTAGCGAGCCGCCTA	c.gd3	P03E06
P03E06_CGTAGCGAGGATGTAT	c.gd3	P03E06
P03E06_CGTAGCGAGGTGTTAA	c.gd3	P03E06
P03E06_CGTAGCGCACGAAACG	c.gd4	P03E06
P03E06_CGTAGCGCAGACAAAT	c.gd3	P03E06
P03E06_CGTAGCGGTTATTCTC	c.gd4	P03E06
P03E06_CGTAGCGGTTCGTCTC	c.gd4	P03E06
P03E06_CGTAGCGTCAGAGGTG	c.gd4	P03E06
P03E06_CGTAGGCAGACTTGAA	c.gd3	P03E06
P03E06_CGTAGGCAGAGCCTAG	c.gd3	P03E06
P03E06_CGTAGGCAGTGAAGTT	c.gd2	P03E06
P03E06_CGTAGGCAGTTTCCTT	c.gd1	P03E06
P03E06_CGTAGGCGTAAACGCG	c.gd3	P03E06
P03E06_CGTAGGCGTAGCGTGA	c.gd1	P03E06
P03E06_CGTAGGCGTCACACGC	c.gd1	P03E06
P03E06_CGTAGGCGTTCCACGG	c.gd3	P03E06
P03E06_CGTAGGCTCGCGATCG	c.gd4	P03E06
P03E06_CGTAGGCTCTATCCCG	c.gd1	P03E06
P03E06_CGTAGGCTCTCCAGGG	c.gd4	P03E06
P03E06_CGTAGGCTCTGCGGCA	c.gd1	P03E06
P03E06_CGTCACTAGACGCACA	c.gd5	P03E06
P03E06_CGTCACTAGAGTCTGG	c.gd3	P03E06
P03E06_CGTCACTAGCGATATA	c.gd4	P03E06
P03E06_CGTCACTAGGATGGAA	c.gd3	P03E06
P03E06_CGTCACTAGTCGTACT	c.gd1	P03E06
P03E06_CGTCACTCACCTATCC	c.gd3	P03E06
P03E06_CGTCACTCAGGGATTG	c.gd4	P03E06
P03E06_CGTCACTCATGCCACG	c.gd3	P03E06
P03E06_CGTCACTCATTCGACA	c.gd4	P03E06
P03E06_CGTCACTGTAAGGGAA	c.gd4	P03E06
P03E06_CGTCACTGTACCGGCT	c.gd3	P03E06
P03E06_CGTCACTGTCACAAGG	c.gd1	P03E06
P03E06_CGTCACTGTCGTGGCT	c.gd1	P03E06
P03E06_CGTCACTTCACCACCT	c.gd3	P03E06
P03E06_CGTCACTTCCTAAGTG	c.gd3	P03E06
P03E06_CGTCACTTCTTGACGA	c.gd2	P03E06
P03E06_CGTCAGGAGACGACGT	c.gd3	P03E06
P03E06_CGTCAGGAGCCCAATT	c.gd1	P03E06
P03E06_CGTCAGGAGGCTAGGT	c.gd4	P03E06
P03E06_CGTCAGGCAACTGCGC	c.gd4	P03E06
P03E06_CGTCAGGCAGTATCTG	c.gd3	P03E06
P03E06_CGTCAGGCATCCAACA	c.gd4	P03E06
P03E06_CGTCAGGGTTTAAGCC	c.gd3	P03E06
P03E06_CGTCAGGTCCGCGGTA	c.gd3	P03E06
P03E06_CGTCAGGTCTCCTATA	c.gd3	P03E06
P03E06_CGTCCATGTAGGGACT	c.gd4	P03E06
P03E06_CGTCCATGTGAGGCTA	c.gd3	P03E06
P03E06_CGTCCATGTTGCCTCT	c.gd3	P03E06
P03E06_CGTCCATTCTCAAACG	c.gd3	P03E06
P03E06_CGTCTACAGACTAGAT	c.gd3	P03E06
P03E06_CGTCTACAGCCACGTC	c.gd1	P03E06
P03E06_CGTCTACAGCTGTCTA	c.gd1	P03E06
P03E06_CGTCTACAGGCCGAAT	c.gd3	P03E06
P03E06_CGTCTACCACTTGGAT	c.gd1	P03E06
P03E06_CGTCTACCAGCTGTGC	c.gd3	P03E06
P03E06_CGTCTACCAGGAACGT	c.gd4	P03E06
P03E06_CGTCTACCATACCATG	c.gd1	P03E06
P03E06_CGTCTACGTAGGCTGA	c.gd4	P03E06
P03E06_CGTCTACGTCAAAGCG	c.gd3	P03E06
P03E06_CGTCTACGTGATGCCC	c.gd1	P03E06
P03E06_CGTCTACGTGGCCCTA	c.gd2	P03E06
P03E06_CGTCTACGTTCGCTAA	c.gd4	P03E06
P03E06_CGTCTACTCCGTACAA	c.gd3	P03E06
P03E06_CGTCTACTCGCGTAGC	c.gd4	P03E06
P03E06_CGTCTACTCGTACGGC	c.gd1	P03E06
P03E06_CGTGAGCAGCCCTAAT	c.gd3	P03E06
P03E06_CGTGAGCCATGGTAGG	c.gd3	P03E06
P03E06_CGTGAGCGTGCTAGCC	c.gd4	P03E06
P03E06_CGTGAGCGTTAAGATG	c.gd1	P03E06
P03E06_CGTGAGCTCAGTTCGA	c.gd4	P03E06
P03E06_CGTGTAAAGAAGGGTA	c.gd4	P03E06
P03E06_CGTGTAAAGAGTACCG	c.gd2	P03E06
P03E06_CGTGTAACACACATGT	c.gd4	P03E06
P03E06_CGTGTAACACATTTCT	c.gd3	P03E06
P03E06_CGTGTAAGTACCGAGA	c.gd4	P03E06
P03E06_CGTGTAAGTCCAGTAT	c.gd3	P03E06
P03E06_CGTGTAAGTGCAGTAG	c.gd1	P03E06
P03E06_CGTGTAAGTTAGTGGG	c.gd3	P03E06
P03E06_CGTGTAATCAAAGTAG	c.gd3	P03E06
P03E06_CGTGTAATCGCAGGCT	c.gd4	P03E06
P03E06_CGTGTCTAGTACATGA	c.gd4	P03E06
P03E06_CGTGTCTAGTAGTGCG	c.gd4	P03E06
P03E06_CGTGTCTCATTACCTT	c.gd3	P03E06
P03E06_CGTGTCTGTAAAGTCA	c.gd4	P03E06
P03E06_CGTGTCTGTGCACGAA	c.gd2	P03E06
P03E06_CGTGTCTGTGCCTGGT	c.gd1	P03E06
P03E06_CGTGTCTTCTGACCTC	c.gd2	P03E06
P03E06_CGTTAGAAGTCATCCA	c.gd3	P03E06
P03E06_CGTTAGACAAGGTTTC	c.gd4	P03E06
P03E06_CGTTAGAGTCACCCAG	c.gd4	P03E06
P03E06_CGTTAGAGTCAGTGGA	c.gd4	P03E06
P03E06_CGTTAGAGTTCGAATC	c.gd3	P03E06
P03E06_CGTTAGATCATGCAAC	c.gd4	P03E06
P03E06_CGTTAGATCCTTCAAT	c.gd4	P03E06
P03E06_CGTTCTGAGTGATCGG	c.gd1	P03E06
P03E06_CGTTCTGCAAGGTTTC	c.gd3	P03E06
P03E06_CGTTCTGCAGCTTCGG	c.gd3	P03E06
P03E06_CGTTCTGCATTGAGCT	c.gd4	P03E06
P03E06_CGTTCTGTCTTTACGT	c.gd3	P03E06
P03E06_CGTTGGGAGGACTGGT	c.gd3	P03E06
P03E06_CGTTGGGAGGGAGTAA	c.gd3	P03E06
P03E06_CGTTGGGAGTCAATAG	c.gd1	P03E06
P03E06_CGTTGGGCACTACAGT	c.gd3	P03E06
P03E06_CGTTGGGCAGATGAGC	c.gd3	P03E06
P03E06_CGTTGGGCATACGCTA	c.gd3	P03E06
P03E06_CGTTGGGGTGAGTGAC	c.gd4	P03E06
P03E06_CGTTGGGGTTGGGACA	c.gd4	P03E06
P03E06_CGTTGGGTCAGTTGAC	c.gd3	P03E06
P03E06_CGTTGGGTCCCACTTG	c.gd4	P03E06
P03E06_CGTTGGGTCCTCAATT	c.gd4	P03E06
P03E06_CGTTGGGTCTTTCCTC	c.gd3	P03E06
P03E06_CTAACTTAGAAGATTC	c.gd4	P03E06
P03E06_CTAACTTAGAGCTATA	c.gd2	P03E06
P03E06_CTAACTTAGCCACGTC	c.gd5	P03E06
P03E06_CTAACTTAGCGTAGTG	c.gd5	P03E06
P03E06_CTAACTTAGTACGTTC	c.gd2	P03E06
P03E06_CTAACTTCAACTGCGC	c.gd4	P03E06
P03E06_CTAACTTCACCAGCAC	c.gd4	P03E06
P03E06_CTAACTTGTATGAATG	c.gd3	P03E06
P03E06_CTAACTTTCCAAGCCG	c.gd1	P03E06
P03E06_CTAACTTTCCGCGTTT	c.gd3	P03E06
P03E06_CTAACTTTCCGTCAAA	c.gd4	P03E06
P03E06_CTAACTTTCCTTGACC	c.gd5	P03E06
P03E06_CTAAGACAGAAGAAGC	c.gd3	P03E06
P03E06_CTAAGACAGGAATGGA	c.gd3	P03E06
P03E06_CTAAGACAGTTCGATC	c.gd2	P03E06
P03E06_CTAAGACCACCGGAAA	c.gd3	P03E06
P03E06_CTAAGACGTCATTAGC	c.gd3	P03E06
P03E06_CTAAGACGTCTAACGT	c.gd4	P03E06
P03E06_CTAAGACGTTTGGCGC	c.gd3	P03E06
P03E06_CTAAGACTCATCTGTT	c.gd1	P03E06
P03E06_CTAAGACTCCTTGACC	c.gd4	P03E06
P03E06_CTAAGACTCTGCCCTA	c.gd1	P03E06
P03E06_CTAATGGCAAGCCGTC	c.gd3	P03E06
P03E06_CTAATGGCACCACGTG	c.gd4	P03E06
P03E06_CTAATGGCAGCTGTAT	c.gd3	P03E06
P03E06_CTAATGGCATAGGATA	c.gd3	P03E06
P03E06_CTAATGGCATGCCTTC	c.gd3	P03E06
P03E06_CTAATGGGTACCGAGA	c.gd4	P03E06
P03E06_CTAATGGTCGCGTTTC	c.gd3	P03E06
P03E06_CTAATGGTCGTGGACC	c.gd3	P03E06
P03E06_CTACACCAGAAGAAGC	c.gd4	P03E06
P03E06_CTACACCAGACTAGGC	c.gd2	P03E06
P03E06_CTACACCAGGCATTGG	c.gd4	P03E06
P03E06_CTACACCAGGGAGTAA	c.gd2	P03E06
P03E06_CTACACCAGGGCTCTC	c.gd3	P03E06
P03E06_CTACACCCAACGCACC	c.gd4	P03E06
P03E06_CTACACCCAGATGGGT	c.gd3	P03E06
P03E06_CTACACCCAGCCACCA	c.gd3	P03E06
P03E06_CTACACCCAGCTGGCT	c.gd4	P03E06
P03E06_CTACACCGTTACAGAA	c.gd3	P03E06
P03E06_CTACATTCATGCCCGA	c.gd3	P03E06
P03E06_CTACATTGTTTGACAC	c.gd3	P03E06
P03E06_CTACATTTCAAACGGG	c.gd3	P03E06
P03E06_CTACATTTCGCATGGC	c.gd2	P03E06
P03E06_CTACATTTCTCAAACG	c.gd4	P03E06
P03E06_CTACATTTCTCATTCA	c.gd4	P03E06
P03E06_CTACCCACAAGGTGTG	c.gd4	P03E06
P03E06_CTACCCACACTGAAGG	c.gd1	P03E06
P03E06_CTACCCACATATGCTG	c.gd3	P03E06
P03E06_CTACCCACATTTGCCC	c.gd2	P03E06
P03E06_CTACCCAGTCAATGTC	c.gd4	P03E06
P03E06_CTACCCAGTGTTTGTG	c.gd1	P03E06
P03E06_CTACCCATCAGCTGGC	c.gd3	P03E06
P03E06_CTACGTCAGCTGGAAC	c.gd3	P03E06
P03E06_CTACGTCCATGCGCAC	c.gd1	P03E06
P03E06_CTACGTCGTAGAAAGG	c.gd4	P03E06
P03E06_CTACGTCGTAGGACAC	c.gd3	P03E06
P03E06_CTACGTCGTATGGTTC	c.gd4	P03E06
P03E06_CTACGTCGTTCCTCCA	c.gd3	P03E06
P03E06_CTACGTCTCAACCATG	c.gd4	P03E06
P03E06_CTACGTCTCCGAGCCA	c.gd1	P03E06
P03E06_CTACGTCTCCGTTGTC	c.gd3	P03E06
P03E06_CTAGAGTCAGGTCGTC	c.gd3	P03E06
P03E06_CTAGAGTCAGTGACAG	c.gd3	P03E06
P03E06_CTAGAGTGTTCTGGTA	c.gd3	P03E06
P03E06_CTAGCCTAGACTAAGT	c.gd4	P03E06
P03E06_CTAGCCTAGCAACGGT	c.gd3	P03E06
P03E06_CTAGCCTAGGGATACC	c.gd3	P03E06
P03E06_CTAGCCTAGTATCGAA	c.gd3	P03E06
P03E06_CTAGCCTCAAGCGCTC	c.gd3	P03E06
P03E06_CTAGCCTCAGGATCGA	c.gd4	P03E06
P03E06_CTAGCCTTCCCAAGTA	c.gd4	P03E06
P03E06_CTAGTGAAGATATGGT	c.gd3	P03E06
P03E06_CTAGTGAAGCGATAGC	c.gd2	P03E06
P03E06_CTAGTGAAGTGTGGCA	c.gd3	P03E06
P03E06_CTAGTGACAAGTCTAC	c.gd3	P03E06
P03E06_CTAGTGACACCTATCC	c.gd3	P03E06
P03E06_CTAGTGACATGACGGA	c.gd3	P03E06
P03E06_CTAGTGAGTCTTCGTC	c.gd4	P03E06
P03E06_CTAGTGAGTTCCACAA	c.gd4	P03E06
P03E06_CTAGTGATCAAACCAC	c.gd1	P03E06
P03E06_CTAGTGATCCTCAATT	c.gd2	P03E06
P03E06_CTCACACAGGATTCGG	c.gd4	P03E06
P03E06_CTCACACAGGTGATAT	c.gd3	P03E06
P03E06_CTCACACCAAATCCGT	c.gd3	P03E06
P03E06_CTCACACCAAATTGCC	c.gd5	P03E06
P03E06_CTCACACCACGTAAGG	c.gd4	P03E06
P03E06_CTCACACCACTAAGTC	c.gd3	P03E06
P03E06_CTCACACCAGGTCCAC	c.gd1	P03E06
P03E06_CTCACACGTAGAAAGG	c.gd4	P03E06
P03E06_CTCACACGTCGAATCT	c.gd4	P03E06
P03E06_CTCACACGTCGCGTGT	c.gd1	P03E06
P03E06_CTCACACGTGCGGTAA	c.gd3	P03E06
P03E06_CTCACACGTTCGAATC	c.gd1	P03E06
[truncated: 4,134 more rows]
