# Supplementary material for: Single-cell RNA sequencing of human breast tumour-infiltrating immune cells reveals a γδ T-cell subtype associated with good clinical outcome
Source: Life Sci Alliance. 2020 Dec 2;4(1):e202000680. doi: 10.26508/lsa.202000680 (PMC7723295; doi:10.26508/lsa.202000680)
Supplement: Supplementary file 3 [file LSA-2020-00680_TableS3.xlsx]

## Sheet: Table S3 PBMC subtype markers
Table S3. Differentially expressed genes between PBMC clusters.
gene	HD45_p_val	HD45_avg_logFC	HD45_pct.1	HD45_pct.2	HD45_p_val_adj	HD6_p_val	HD6_avg_logFC	HD6_pct.1	HD6_pct.2	HD6_p_val_adj	max_pval	minimump_p_val	cluster
RPL21	2.89742e-40	0.368238	1	1	3.68725e-36	1.40982e-256	0.431835	1	1	1.79413e-252	2.89742e-40	2.81964e-256	c.gd1
RPL32	2.98473e-32	0.313546	1	1	3.79836e-28	2.72224e-236	0.507426	1	1	3.46432e-232	2.98473e-32	5.44448e-236	c.gd1
RPL34	4.8823e-28	0.275875	1	1	6.21321e-24	7.45865e-222	0.446227	1	1	9.49188e-218	4.8823e-28	1.49173e-221	c.gd1
LEF1	8.43085e-50	0.975996	0.539	0.071	1.07291e-45	6.51159e-215	1.30625	0.674	0.067	8.28665e-211	8.43085e-50	1.30232e-214	c.gd1
RPS6	1.81437e-22	0.248628	1	1	2.30896e-18	3.82519e-209	0.46101	1	1	4.86794e-205	1.81437e-22	7.65038e-209	c.gd1
LDHB	2.55722e-45	0.789757	0.899	0.619	3.25432e-41	1.5797e-205	0.93706	0.939	0.637	2.01032e-201	2.55722e-45	3.1594e-205	c.gd1
LTB	2.26821e-24	0.609248	0.91	0.623	2.88653e-20	8.85511e-194	1.14383	0.975	0.501	1.1269e-189	2.26821e-24	1.77102e-193	c.gd1
CCR7	9.32763e-14	0.593281	0.343	0.11	1.18703e-09	7.51166e-192	1.32717	0.588	0.061	9.55934e-188	9.32763e-14	1.50233e-191	c.gd1
RPS13	2.39294e-23	0.324338	1	0.998	3.04526e-19	6.13421e-190	0.544116	1	0.998	7.80639e-186	2.39294e-23	1.22684e-189	c.gd1
EEF1A1	1.81712e-20	0.241952	1	1	2.31247e-16	5.30035e-164	0.369243	1	1	6.74523e-160	1.81712e-20	1.06007e-163	c.gd1
RPS3A	8.12487e-26	0.282947	1	1	1.03397e-21	7.65259e-136	0.377136	1	1	9.73868e-132	8.12487e-26	1.53052e-135	c.gd1
RPL11	9.66633e-21	0.265189	1	1	1.23014e-16	2.73208e-132	0.386085	1	1	3.47684e-128	9.66633e-21	5.46415e-132	c.gd1
PABPC1	8.88839e-17	0.351994	0.966	0.938	1.13114e-12	1.16616e-122	0.613499	0.987	0.894	1.48405e-118	8.88839e-17	2.33231e-122	c.gd1
NELL2	1.12028e-26	0.605447	0.292	0.033	1.42566e-22	1.12638e-114	0.763342	0.342	0.02	1.43343e-110	1.12028e-26	2.25276e-114	c.gd1
RTKN2	2.41714e-18	0.647084	0.348	0.086	3.07605e-14	2.1706e-106	0.887884	0.44	0.059	2.76231e-102	2.41714e-18	4.3412e-106	c.gd1
ACTN1	2.20503e-22	0.530084	0.253	0.03	2.80612e-18	6.37988e-105	0.753341	0.33	0.022	8.11903e-101	2.20503e-22	1.27598e-104	c.gd1
RPS28	4.94031e-17	0.219333	1	1	6.28703e-13	2.0884e-101	0.315322	1	1	2.65769e-97	4.94031e-17	4.1768e-101	c.gd1
RPS5	4.71754e-16	0.318516	0.994	0.976	6.00354e-12	3.33337e-99	0.438038	1	0.992	4.24204e-95	4.71754e-16	6.66673e-99	c.gd1
RPL18A	6.75928e-17	0.228671	1	0.999	8.60185e-13	1.741e-94	0.32829	1	1	2.2156e-90	6.75928e-17	3.482e-94	c.gd1
RPL22	1.42123e-12	0.287485	0.978	0.954	1.80866e-08	7.85894e-87	0.450147	0.994	0.963	1.00013e-82	1.42123e-12	1.57179e-86	c.gd1
RCAN3	1.69535e-11	0.445977	0.281	0.086	2.1575e-07	6.52996e-86	0.746214	0.361	0.047	8.31003e-82	1.69535e-11	1.30599e-85	c.gd1
RP4.594I10.3	5.30295e-20	0.523354	0.292	0.054	6.74853e-16	1.37568e-83	0.646487	0.283	0.022	1.75069e-79	5.30295e-20	2.75136e-83	c.gd1
RPL4	1.54493e-12	0.282571	0.989	0.973	1.96608e-08	9.24316e-81	0.415604	1	0.98	1.17628e-76	1.54493e-12	1.84863e-80	c.gd1
RPS25	6.81035e-11	0.203017	1	0.999	8.66685e-07	9.77892e-76	0.299322	1	1	1.24447e-71	6.81035e-11	1.95578e-75	c.gd1
RPLP2	2.7518e-20	0.241332	1	1	3.50194e-16	1.7299e-74	0.254958	1	1	2.20146e-70	2.7518e-20	3.45979e-74	c.gd1
ID3	2.29591e-19	0.512928	0.213	0.024	2.92178e-15	3.90435e-73	0.629034	0.268	0.025	4.96867e-69	2.29591e-19	7.8087e-73	c.gd1
RPS14	9.60219e-17	0.201057	1	1	1.22197e-12	2.60946e-71	0.238184	1	1	3.32079e-67	9.60219e-17	5.21891e-71	c.gd1
MAL	1.3278e-21	0.508568	0.202	0.016	1.68976e-17	2.77441e-71	0.577467	0.222	0.013	3.53071e-67	1.3278e-21	5.54882e-71	c.gd1
RPL19	1.97462e-16	0.230544	1	0.999	2.5129e-12	2.24295e-67	0.256286	1	1	2.85438e-63	1.97462e-16	4.4859e-67	c.gd1
CAMK4	5.15303e-07	0.378846	0.253	0.102	0.00655774	1.65591e-66	0.630335	0.347	0.062	2.10731e-62	5.15303e-07	3.31182e-66	c.gd1
TCF7	5.02213e-12	0.534706	0.466	0.217	6.39116e-08	2.43243e-64	0.714192	0.545	0.194	3.09552e-60	5.02213e-12	4.86487e-64	c.gd1
RPL30	1.38593e-15	0.265409	1	0.997	1.76374e-11	4.21089e-63	0.279823	1	1	5.35878e-59	1.38593e-15	8.42178e-63	c.gd1
PIK3IP1	1.57226e-14	0.5814	0.466	0.254	2.00086e-10	1.51262e-61	0.683764	0.628	0.286	1.92496e-57	1.57226e-14	3.02524e-61	c.gd1
LDLRAP1	3.19066e-12	0.534351	0.343	0.127	4.06043e-08	5.23363e-61	0.665469	0.429	0.115	6.66032e-57	3.19066e-12	1.04673e-60	c.gd1
NGFRAP1	3.05074e-17	0.474691	0.202	0.024	3.88238e-13	2.64854e-60	0.550298	0.247	0.028	3.37053e-56	3.05074e-17	5.29707e-60	c.gd1
FYB	5.1552e-12	0.526652	0.522	0.293	6.56051e-08	2.17892e-55	0.666652	0.609	0.291	2.77289e-51	5.1552e-12	4.35783e-55	c.gd1
RPS16	7.17442e-11	0.221998	1	0.996	9.13016e-07	5.27154e-55	0.294818	1	0.997	6.70857e-51	7.17442e-11	1.05431e-54	c.gd1
RPL36	5.22418e-11	0.202819	1	0.995	6.64829e-07	6.00443e-55	0.28119	0.998	0.998	7.64124e-51	5.22418e-11	1.20089e-54	c.gd1
EEF1B2	5.69382e-09	0.271763	0.921	0.878	7.24595e-05	4.43469e-52	0.388183	0.983	0.899	5.64359e-48	5.69382e-09	8.86939e-52	c.gd1
EIF3E	3.82091e-05	0.283565	0.725	0.608	0.486249	2.32436e-50	0.46237	0.89	0.686	2.95798e-46	3.82091e-05	4.64871e-50	c.gd1
NUCB2	1.04578e-14	0.682327	0.433	0.183	1.33086e-10	2.02509e-48	0.604061	0.543	0.228	2.57712e-44	1.04578e-14	4.05017e-48	c.gd1
RPL29	2.3762e-08	0.214841	0.989	0.985	0.000302395	1.34974e-47	0.297648	0.998	0.986	1.71768e-43	2.3762e-08	2.69947e-47	c.gd1
TRABD2A	1.89143e-06	0.314816	0.185	0.064	0.0240703	1.14782e-46	0.511219	0.26	0.048	1.46071e-42	1.89143e-06	2.29564e-46	c.gd1
RPS9	4.29481e-11	0.212924	1	0.993	5.46558e-07	1.1987e-46	0.253825	1	1	1.52546e-42	4.29481e-11	2.3974e-46	c.gd1
SPINT2	3.61214e-14	0.481054	0.202	0.033	4.59681e-10	6.68869e-44	0.463058	0.19	0.023	8.51202e-40	3.61214e-14	1.33774e-43	c.gd1
GCSAM	5.58951e-09	0.330103	0.112	0.016	7.11321e-05	8.69959e-43	0.381901	0.152	0.012	1.10711e-38	5.58951e-09	1.73992e-42	c.gd1
RPL8	1.44336e-08	0.204835	1	0.993	0.000183681	5.38736e-42	0.26781	0.998	0.995	6.85596e-38	1.44336e-08	1.07747e-41	c.gd1
SERINC5	3.8104e-10	0.27992	0.129	0.021	4.84911e-06	5.53928e-42	0.411555	0.159	0.015	7.04928e-38	3.8104e-10	1.10786e-41	c.gd1
CHMP7	9.81475e-10	0.425276	0.258	0.086	1.24902e-05	1.75968e-39	0.532636	0.334	0.099	2.23937e-35	9.81475e-10	3.51937e-39	c.gd1
HSPB1	1.59255e-11	0.554441	0.382	0.174	2.02667e-07	7.65774e-39	0.535662	0.442	0.173	9.74524e-35	1.59255e-11	1.53155e-38	c.gd1
MYC	0.000732224	0.318546	0.27	0.153	1	1.69502e-38	0.557186	0.397	0.144	2.15709e-34	0.000732224	3.39005e-38	c.gd1
CCDC109B	1.04225e-06	0.341319	0.455	0.261	0.0132637	9.94195e-38	0.509444	0.556	0.269	1.26521e-33	1.04225e-06	1.98839e-37	c.gd1
TXK	2.23317e-08	0.34021	0.225	0.076	0.000284193	6.12941e-35	0.498587	0.281	0.078	7.80029e-31	2.23317e-08	1.22588e-34	c.gd1
EEF2	2.26325e-09	0.269168	0.944	0.892	2.88022e-05	2.88193e-34	0.29407	0.985	0.934	3.66754e-30	2.26325e-09	5.76386e-34	c.gd1
RGCC	4.46952e-10	0.445275	0.309	0.113	5.68791e-06	5.28368e-30	0.493581	0.338	0.125	6.72401e-26	4.46952e-10	1.05674e-29	c.gd1
CD27	3.24756e-12	0.483808	0.68	0.406	4.13285e-08	8.64622e-30	0.418577	0.617	0.352	1.10032e-25	3.24756e-12	1.72924e-29	c.gd1
ARID5B	1.79502e-09	0.52071	0.371	0.169	2.28434e-05	6.33551e-28	0.498001	0.355	0.143	8.06258e-24	1.79502e-09	1.2671e-27	c.gd1
TMEM123	3.9446e-11	0.456902	0.601	0.339	5.01989e-07	3.94392e-26	0.369602	0.609	0.361	5.01903e-22	3.9446e-11	7.88784e-26	c.gd1
PRKCQ.AS1	0.000227013	0.271356	0.287	0.158	1	1.929e-25	0.409456	0.351	0.148	2.45485e-21	0.000227013	3.858e-25	c.gd1
BIRC3	1.04172e-06	0.366739	0.247	0.1	0.0132569	6.81727e-25	0.434965	0.269	0.094	8.67566e-21	1.04172e-06	1.36345e-24	c.gd1
EIF3H	0.000977653	0.205085	0.702	0.56	1	7.85558e-25	0.365885	0.763	0.572	9.99701e-21	0.000977653	1.57112e-24	c.gd1
DGKA	7.66023e-06	0.327948	0.23	0.097	0.097484	3.26035e-24	0.393514	0.247	0.082	4.14912e-20	7.66023e-06	6.5207e-24	c.gd1
NBEAL1	1.15114e-05	0.243686	0.86	0.78	0.146494	4.43258e-24	0.355955	0.791	0.614	5.6409e-20	1.15114e-05	8.86516e-24	c.gd1
SUSD3	5.62185e-07	0.346624	0.202	0.069	0.00715436	1.30619e-23	0.374046	0.235	0.077	1.66225e-19	5.62185e-07	2.61237e-23	c.gd1
MAP3K1	1.71451e-10	0.35085	0.135	0.019	2.18189e-06	2.54141e-23	0.317397	0.139	0.026	3.23419e-19	1.71451e-10	5.08281e-23	c.gd1
COTL1	3.20782e-08	0.486698	0.36	0.174	0.000408227	2.29762e-22	0.401252	0.306	0.125	2.92396e-18	3.20782e-08	4.59525e-22	c.gd1
TMEM66	0.000262211	0.22097	0.837	0.729	1	2.49028e-22	0.297211	0.899	0.785	3.16913e-18	0.000262211	4.98055e-22	c.gd1
FAM102A	3.17598e-05	0.228835	0.174	0.069	0.404176	4.83139e-22	0.323198	0.171	0.044	6.14843e-18	3.17598e-05	9.66278e-22	c.gd1
FBLN5	1.91242e-05	0.27808	0.118	0.034	0.243375	1.09377e-21	0.363599	0.216	0.07	1.39193e-17	1.91242e-05	2.18755e-21	c.gd1
SNHG8	4.69704e-06	0.338319	0.562	0.403	0.0597745	1.79865e-20	0.351803	0.573	0.356	2.28896e-16	4.69704e-06	3.5973e-20	c.gd1
ISG20	0.000139078	0.251863	0.59	0.426	1	1.92742e-20	0.331287	0.6	0.38	2.45283e-16	0.000139078	3.85484e-20	c.gd1
PFDN5	1.24671e-06	0.213827	0.972	0.956	0.0158657	2.52061e-20	0.243511	0.977	0.949	3.20773e-16	1.24671e-06	5.04122e-20	c.gd1
COMMD6	0.000322664	0.209882	0.876	0.812	1	6.32197e-20	0.286299	0.888	0.787	8.04534e-16	0.000322664	1.26439e-19	c.gd1
BTG1	0.000136156	0.23894	0.91	0.844	1	8.23874e-16	0.216392	0.958	0.881	1.04846e-11	0.000136156	1.64775e-15	c.gd1
ANP32B	0.00568526	0.208477	0.438	0.317	1	1.70585e-15	0.326654	0.518	0.333	2.17087e-11	0.00568526	3.41171e-15	c.gd1
C1ORF162	0.00972101	0.235984	0.287	0.189	1	1.91152e-15	0.26573	0.355	0.197	2.4326e-11	0.00972101	3.82304e-15	c.gd1
PRKCA	2.62266e-09	0.270064	0.124	0.018	3.33759e-05	2.58516e-15	0.207715	0.101	0.022	3.28987e-11	2.62266e-09	5.17032e-15	c.gd1
SYPL1	0.000321766	0.225344	0.208	0.102	1	3.15329e-15	0.290062	0.233	0.101	4.01287e-11	0.000321766	6.30657e-15	c.gd1
ST13	4.6389e-05	0.288624	0.539	0.367	0.590346	4.09066e-15	0.318277	0.575	0.395	5.20577e-11	4.6389e-05	8.18131e-15	c.gd1
PIM2	0.00199032	0.216546	0.287	0.174	1	4.21893e-15	0.351195	0.306	0.153	5.36901e-11	0.00199032	8.43786e-15	c.gd1
ARHGAP15	6.01302e-06	0.317773	0.506	0.321	0.0765216	5.23577e-14	0.298818	0.457	0.285	6.66304e-10	6.01302e-06	1.04715e-13	c.gd1
TESPA1	0.000443889	0.293109	0.163	0.079	1	7.64197e-14	0.28265	0.228	0.102	9.72517e-10	0.000443889	1.52839e-13	c.gd1
RIC3	0.000584066	0.249303	0.163	0.071	1	1.13964e-13	0.274277	0.157	0.056	1.4503e-09	0.000584066	2.27928e-13	c.gd1
RPS4Y1	7.43487e-06	0.21991	0.933	0.871	0.0946161	8.21052e-13	0.206082	0.93	0.891	1.04487e-08	7.43487e-06	1.6421e-12	c.gd1
EIF3L	3.0499e-05	0.241368	0.73	0.557	0.388131	9.59744e-13	0.256897	0.759	0.622	1.22137e-08	3.0499e-05	1.91949e-12	c.gd1
CCNI	6.04115e-08	0.34995	0.736	0.542	0.000768796	1.68322e-12	0.265303	0.731	0.583	2.14207e-08	6.04115e-08	3.36644e-12	c.gd1
GYPC	8.56247e-05	0.304462	0.584	0.431	1	2.18942e-12	0.272053	0.668	0.513	2.78625e-08	8.56247e-05	4.37884e-12	c.gd1
AL592284.1	1.02888e-06	0.31216	0.236	0.095	0.0130936	2.40879e-12	0.264249	0.218	0.101	3.06543e-08	1.02888e-06	4.81758e-12	c.gd1
STMN3	1.9821e-07	0.382909	0.303	0.133	0.00252242	5.80367e-12	0.282532	0.279	0.148	7.38575e-08	1.9821e-07	1.16073e-11	c.gd1
FOXP1	0.00643333	0.215396	0.315	0.208	1	4.37643e-11	0.267674	0.342	0.204	5.56944e-07	0.00643333	8.75285e-11	c.gd1
FAIM3	2.15995e-05	0.287835	0.36	0.202	0.274875	9.66522e-11	0.273401	0.332	0.197	1.23e-06	2.15995e-05	1.93304e-10	c.gd1
FAM65B	0.00258652	0.262924	0.556	0.449	1	1.09459e-09	0.236029	0.615	0.466	1.39298e-05	0.00258652	2.18918e-09	c.gd1
ADSL	0.000111556	0.257034	0.208	0.094	1	2.82495e-09	0.226658	0.199	0.1	3.59503e-05	0.000111556	5.6499e-09	c.gd1
ZNF101	0.00248283	0.239606	0.219	0.121	1	5.1077e-09	0.244011	0.18	0.088	6.50005e-05	0.00248283	1.02154e-08	c.gd1
EIF4B	0.00736596	0.209184	0.489	0.371	1	7.80337e-08	0.214305	0.562	0.431	0.000993057	0.00736596	1.56067e-07	c.gd1
NCF1	0.000370981	0.251395	0.208	0.101	1	3.17449e-07	0.207771	0.165	0.085	0.00403986	0.000370981	6.34898e-07	c.gd1
SOX4	1.78178e-30	1.13912	0.333	0.004	2.2675e-26	1.18934e-129	1.55126	0.572	0.007	1.51355e-125	1.78178e-30	2.37868e-129	c.gd2
LEF1	1.78017e-32	1.28555	0.64	0.094	2.26545e-28	2.04812e-111	1.51186	0.844	0.11	2.60644e-107	1.78017e-32	4.09624e-111	c.gd2
LTB	8.31795e-23	1.00789	0.947	0.638	1.05854e-18	4.51712e-71	1.20655	0.956	0.542	5.74849e-67	8.31795e-23	9.03424e-71	c.gd2
CHST2	3.79021e-12	0.563332	0.253	0.025	4.82342e-08	8.51454e-56	0.808515	0.35	0.016	1.08356e-51	3.79021e-12	1.70291e-55	c.gd2
TCF7	7.94833e-15	0.734862	0.667	0.223	1.0115e-10	1.1295e-52	0.97719	0.694	0.217	1.4374e-48	7.94833e-15	2.259e-52	c.gd2
TMSB10	1.21867e-12	0.412713	1	0.993	1.55088e-08	7.35563e-52	0.548619	1	0.997	9.36077e-48	1.21867e-12	1.47113e-51	c.gd2
CD7	6.32412e-21	0.776102	0.96	0.704	8.04807e-17	2.84091e-49	0.804968	0.922	0.694	3.61534e-45	6.32412e-21	5.68182e-49	c.gd2
SMC4	1.04478e-10	0.768907	0.307	0.079	1.32959e-06	2.87013e-49	1.1452	0.433	0.083	3.65253e-45	1.04478e-10	5.74026e-49	c.gd2
RTKN2	2.67761e-13	0.903698	0.44	0.097	3.40752e-09	7.5601e-46	1.01875	0.511	0.088	9.62098e-42	2.67761e-13	1.51202e-45	c.gd2
TMSB4X	2.47409e-14	0.272285	1	1	3.14852e-10	4.27433e-41	0.278156	1	1	5.43952e-37	2.47409e-14	8.54867e-41	c.gd2
ID3	4.11078e-16	0.903253	0.307	0.032	5.23138e-12	2.44944e-38	0.951385	0.35	0.042	3.11716e-34	4.11078e-16	4.89889e-38	c.gd2
SLC25A5	4.68731e-08	0.602348	0.547	0.33	0.000596507	5.09135e-34	0.758019	0.706	0.34	6.47925e-30	4.68731e-08	1.01827e-33	c.gd2
NUCB2	6.52813e-20	0.99774	0.64	0.189	8.3077e-16	3.36476e-33	0.796361	0.672	0.249	4.28199e-29	6.52813e-20	6.72952e-33	c.gd2
HSPB1	4.1516e-06	0.516307	0.44	0.183	0.0528333	3.28119e-32	0.763452	0.589	0.19	4.17564e-28	4.1516e-06	6.56238e-32	c.gd2
CHMP7	0.00549635	0.278165	0.227	0.098	1	4.05987e-31	0.791728	0.444	0.114	5.16659e-27	0.00549635	8.11974e-31	c.gd2
IKZF2	1.79308e-06	0.496297	0.187	0.036	0.0228188	8.81728e-29	0.603282	0.272	0.029	1.12209e-24	1.79308e-06	1.76346e-28	c.gd2
ACTN1	1.003e-14	0.726274	0.333	0.04	1.27642e-10	1.35988e-28	0.711923	0.322	0.048	1.73059e-24	1.003e-14	2.71977e-28	c.gd2
SPINT2	3.30429e-08	0.451329	0.24	0.042	0.000420504	9.74528e-28	0.539207	0.278	0.034	1.24018e-23	3.30429e-08	1.94906e-27	c.gd2
SLFN5	8.78261e-06	0.421499	0.613	0.334	0.111768	1.13198e-27	0.689966	0.694	0.369	1.44055e-23	8.78261e-06	2.26395e-27	c.gd2
FYB	2.33919e-06	0.506644	0.56	0.305	0.0297686	8.36674e-27	0.684978	0.7	0.314	1.06475e-22	2.33919e-06	1.67335e-26	c.gd2
AIF1	3.44912e-15	0.631359	0.28	0.022	4.38934e-11	1.29999e-25	0.69891	0.272	0.039	1.65437e-21	3.44912e-15	2.59998e-25	c.gd2
RHOH	1.68913e-10	0.6999	0.627	0.279	2.14959e-06	2.78382e-25	0.689215	0.594	0.254	3.54268e-21	1.68913e-10	5.56763e-25	c.gd2
PABPC1	5.04835e-09	0.438719	1	0.939	6.42454e-05	9.02075e-25	0.445816	0.983	0.902	1.14798e-20	5.04835e-09	1.80415e-24	c.gd2
ZNF683	2.34357e-24	1.33625	0.467	0.086	2.98243e-20	4.00546e-18	0.896904	0.367	0.127	5.09735e-14	4.00546e-18	4.68715e-24	c.gd2
CHI3L2	1.89685e-05	0.385545	0.2	0.046	0.241393	3.39455e-24	0.712893	0.333	0.071	4.3199e-20	1.89685e-05	6.78909e-24	c.gd2
EVL	3.11419e-10	0.54383	0.92	0.701	3.96312e-06	7.42928e-24	0.509128	0.928	0.754	9.4545e-20	3.11419e-10	1.48586e-23	c.gd2
GCSAM	5.2961e-05	0.331825	0.133	0.021	0.673981	1.15385e-23	0.555363	0.211	0.021	1.46839e-19	5.2961e-05	2.3077e-23	c.gd2
MARCKSL1	1.82263e-09	0.682334	0.36	0.093	2.31948e-05	7.21476e-22	0.694669	0.383	0.103	9.1815e-18	1.82263e-09	1.44295e-21	c.gd2
HIST1H2AC	1.32759e-05	0.48715	0.187	0.039	0.168949	1.20083e-21	0.648989	0.278	0.049	1.52817e-17	1.32759e-05	2.40165e-21	c.gd2
YBX1	6.00031e-05	0.279804	0.907	0.854	0.7636	1.70066e-20	0.417628	0.95	0.845	2.16426e-16	6.00031e-05	3.40132e-20	c.gd2
H3F3A	0.0110373	0.210456	0.88	0.828	1	2.14713e-20	0.416641	0.944	0.848	2.73243e-16	0.0110373	4.29425e-20	c.gd2
RBL2	0.000187476	0.438277	0.52	0.289	1	5.13738e-20	0.604176	0.617	0.299	6.53783e-16	0.000187476	1.02748e-19	c.gd2
ADSL	1.43525e-06	0.389311	0.307	0.097	0.018265	2.47954e-19	0.590877	0.361	0.102	3.15547e-15	1.43525e-06	4.95909e-19	c.gd2
TOX	5.58107e-05	0.323587	0.147	0.027	0.710247	3.89489e-19	0.469144	0.183	0.019	4.95664e-15	5.58107e-05	7.78978e-19	c.gd2
MYOM2	0.273766	0.330066	0.147	0.088	1	7.13283e-19	0.406165	0.133	0.007	9.07723e-15	0.273766	1.42657e-18	c.gd2
BAZ2B	0.00104337	0.415363	0.2	0.074	1	3.95405e-18	0.449556	0.311	0.081	5.03192e-14	0.00104337	7.90809e-18	c.gd2
STMN1	4.088e-09	0.74592	0.36	0.145	5.20239e-05	2.2593e-17	0.548272	0.444	0.16	2.87519e-13	4.088e-09	4.51861e-17	c.gd2
TMEM123	0.000572057	0.392335	0.573	0.356	1	3.40946e-17	0.54311	0.65	0.38	4.33888e-13	0.000572057	6.81893e-17	c.gd2
CD27	8.90523e-09	0.603094	0.72	0.421	0.000113328	9.52712e-17	0.545819	0.661	0.372	1.21242e-12	8.90523e-09	1.90542e-16	c.gd2
RPIA	1.06287e-06	0.500334	0.36	0.119	0.0135261	2.11655e-16	0.604621	0.372	0.138	2.69352e-12	1.06287e-06	4.23309e-16	c.gd2
RCAN3	0.000193526	0.224209	0.24	0.099	1	4.72147e-16	0.548119	0.294	0.077	6.00855e-12	0.000193526	9.44295e-16	c.gd2
EEF2	0.00195682	0.254314	0.907	0.897	1	2.38654e-15	0.326991	0.972	0.939	3.03711e-11	0.00195682	4.77308e-15	c.gd2
FAM65B	0.00876552	0.324285	0.587	0.454	1	3.93895e-15	0.506588	0.722	0.474	5.01271e-11	0.00876552	7.87791e-15	c.gd2
CAMK4	8.69263e-09	0.472796	0.36	0.107	0.000110622	5.93467e-15	0.524689	0.306	0.088	7.55246e-11	8.69263e-09	1.18693e-14	c.gd2
COX6C	0.00981859	0.286456	0.773	0.661	1	9.03885e-15	0.410814	0.811	0.664	1.15028e-10	0.00981859	1.80777e-14	c.gd2
C4ORF48	0.124559	0.219589	0.28	0.182	1	9.33559e-15	0.531307	0.411	0.161	1.18805e-10	0.124559	1.86712e-14	c.gd2
NGFRAP1	0.000129662	0.39101	0.16	0.037	1	1.13571e-14	0.483774	0.222	0.048	1.4453e-10	0.000129662	2.27142e-14	c.gd2
GYPC	4.30952e-06	0.465095	0.667	0.437	0.054843	2.69979e-14	0.455846	0.767	0.522	3.43576e-10	4.30952e-06	5.39959e-14	c.gd2
TESPA1	9.74838e-08	0.383653	0.293	0.079	0.00124058	4.62107e-14	0.484411	0.333	0.108	5.88077e-10	9.74838e-08	9.24213e-14	c.gd2
ITGB2.AS1	7.57506e-06	0.48741	0.347	0.123	0.0964002	7.05323e-14	0.468372	0.289	0.083	8.97594e-10	7.57506e-06	1.41065e-13	c.gd2
CD79A	2.32778e-08	0.300832	0.133	0.008	0.000296233	7.27688e-14	0.388213	0.161	0.023	9.26056e-10	2.32778e-08	1.45538e-13	c.gd2
40057	0.00940514	0.325607	0.547	0.373	1	9.6895e-14	0.469058	0.7	0.424	1.23309e-09	0.00940514	1.9379e-13	c.gd2
ITM2C	1.58855e-07	0.605333	0.2	0.058	0.00202159	2.78507e-13	0.426343	0.183	0.034	3.54428e-09	1.58855e-07	5.57014e-13	c.gd2
CRTAM	0.00314739	0.337479	0.173	0.058	1	2.81602e-13	0.474535	0.244	0.063	3.58367e-09	0.00314739	5.63204e-13	c.gd2
HMGA1	2.2825e-06	0.584794	0.28	0.1	0.029047	4.86039e-13	0.467654	0.311	0.101	6.18533e-09	2.2825e-06	9.72078e-13	c.gd2
PPP2R5C	9.36417e-06	0.491382	0.76	0.532	0.119168	6.537e-13	0.43436	0.822	0.626	8.31898e-09	9.36417e-06	1.3074e-12	c.gd2
MAL	0.00284272	0.303787	0.12	0.03	1	7.26678e-13	0.419921	0.178	0.033	9.2477e-09	0.00284272	1.45336e-12	c.gd2
PIM2	0.0105603	0.39282	0.32	0.179	1	1.61461e-12	0.515835	0.394	0.162	2.05475e-08	0.0105603	3.22921e-12	c.gd2
LDHB	8.54476e-08	0.467458	0.867	0.637	0.00108741	2.07714e-12	0.377176	0.872	0.665	2.64336e-08	8.54476e-08	4.15427e-12	c.gd2
STMN3	0.0492035	0.21917	0.253	0.145	1	2.70149e-12	0.46726	0.383	0.154	3.43792e-08	0.0492035	5.40299e-12	c.gd2
STK17B	5.74675e-08	0.562047	0.693	0.392	0.000731331	3.31169e-12	0.477557	0.628	0.415	4.21446e-08	5.74675e-08	6.62338e-12	c.gd2
CCR7	0.0067452	0.375247	0.267	0.127	1	2.25851e-11	0.449088	0.317	0.118	2.87418e-07	0.0067452	4.51702e-11	c.gd2
HMGN1	1.16599e-07	0.470785	0.827	0.539	0.00148384	2.98285e-11	0.404539	0.778	0.603	3.79597e-07	1.16599e-07	5.96569e-11	c.gd2
MFGE8	1.12501e-05	0.400861	0.16	0.026	0.143169	2.98695e-11	0.267081	0.122	0.017	3.8012e-07	1.12501e-05	5.97391e-11	c.gd2
HMGN2	0.062918	0.277814	0.6	0.519	1	3.18446e-11	0.325894	0.839	0.597	4.05254e-07	0.062918	6.36892e-11	c.gd2
COTL1	8.80498e-07	0.554186	0.453	0.181	0.0112052	3.85872e-11	0.491624	0.344	0.139	4.9106e-07	8.80498e-07	7.71744e-11	c.gd2
GNB2L1	3.88345e-05	0.278186	1	0.977	0.494207	4.81246e-11	0.258552	0.994	0.984	6.12433e-07	3.88345e-05	9.62491e-11	c.gd2
IFITM1	1.26981e-07	0.468931	0.893	0.709	0.00161596	1.72588e-10	0.427777	0.661	0.422	2.19635e-06	1.26981e-07	3.45175e-10	c.gd2
FKBP1A	5.96335e-05	0.351669	0.547	0.297	0.758895	4.11187e-10	0.402188	0.533	0.298	5.23276e-06	5.96335e-05	8.22374e-10	c.gd2
INF2	4.67421e-06	0.30417	0.12	0.011	0.059484	4.9673e-10	0.267179	0.111	0.015	6.32139e-06	4.67421e-06	9.9346e-10	c.gd2
PRKCH	3.37361e-07	0.503296	0.667	0.352	0.00429326	4.97496e-10	0.418332	0.611	0.388	6.33113e-06	3.37361e-07	9.94991e-10	c.gd2
CCNI	0.000463821	0.362704	0.72	0.554	1	6.60432e-10	0.363257	0.778	0.593	8.40466e-06	0.000463821	1.32086e-09	c.gd2
EPHX2	0.000325862	0.30637	0.133	0.026	1	7.88997e-10	0.315652	0.156	0.034	1.00408e-05	0.000325862	1.57799e-09	c.gd2
ILF3.AS1	0.0419354	0.210799	0.24	0.133	1	1.38391e-09	0.454761	0.344	0.156	1.76117e-05	0.0419354	2.76782e-09	c.gd2
FAM173A	0.00257503	0.241855	0.333	0.179	1	1.50853e-09	0.445747	0.467	0.252	1.91976e-05	0.00257503	3.01707e-09	c.gd2
LIMD2	0.0924422	0.211503	0.76	0.652	1	1.88795e-09	0.340118	0.856	0.695	2.40261e-05	0.0924422	3.7759e-09	c.gd2
ARID5B	3.65811e-08	0.574597	0.48	0.177	0.000465531	2.37173e-09	0.483208	0.356	0.161	3.01827e-05	3.65811e-08	4.74347e-09	c.gd2
CLEC11A	2.72167e-09	0.311469	0.133	0.006	3.4636e-05	2.84546e-09	0.254261	0.106	0.015	3.62114e-05	2.84546e-09	5.44335e-09	c.gd2
PARP1	0.00188611	0.305857	0.453	0.261	1	4.01887e-09	0.413358	0.489	0.272	5.11441e-05	0.00188611	8.03774e-09	c.gd2
RASGRP2	0.0391973	0.272817	0.36	0.227	1	4.49317e-09	0.437472	0.433	0.232	5.71801e-05	0.0391973	8.98634e-09	c.gd2
FCGRT	1.86617e-05	0.403338	0.213	0.052	0.237489	5.254e-09	0.37131	0.178	0.048	6.68624e-05	1.86617e-05	1.0508e-08	c.gd2
FAM102A	0.00218622	0.273295	0.2	0.074	1	5.76769e-09	0.339753	0.189	0.054	7.33996e-05	0.00218622	1.15354e-08	c.gd2
LDLRAP1	6.77029e-06	0.570193	0.36	0.139	0.0861588	7.07924e-09	0.382835	0.333	0.146	9.00904e-05	6.77029e-06	1.41585e-08	c.gd2
NSMCE1	0.00183502	0.352468	0.293	0.132	1	7.57701e-09	0.343672	0.356	0.165	9.6425e-05	0.00183502	1.5154e-08	c.gd2
ACAP1	0.182613	0.214124	0.64	0.541	1	1.05322e-08	0.349195	0.711	0.504	0.000134033	0.182613	2.10644e-08	c.gd2
DGKA	0.00507968	0.347442	0.24	0.105	1	1.26108e-08	0.377363	0.256	0.095	0.000160486	0.00507968	2.52217e-08	c.gd2
IRF2BP2	0.0334764	0.221573	0.16	0.07	1	1.33171e-08	0.295223	0.2	0.066	0.000169474	0.0334764	2.66343e-08	c.gd2
TCF12	0.00215029	0.244074	0.133	0.037	1	1.40902e-08	0.324447	0.15	0.036	0.000179312	0.00215029	2.81804e-08	c.gd2
ELF1	0.0128242	0.392499	0.467	0.309	1	2.01451e-08	0.427659	0.5	0.339	0.000256366	0.0128242	4.02901e-08	c.gd2
RP11.347P5.1	9.09626e-05	0.522683	0.36	0.167	1	2.17387e-08	0.431331	0.389	0.22	0.000276647	9.09626e-05	4.34774e-08	c.gd2
HIST1H2BK	0.000517237	0.306089	0.16	0.042	1	2.69263e-08	0.337178	0.222	0.079	0.000342664	0.000517237	5.38525e-08	c.gd2
TNRC6B	0.078288	0.286813	0.493	0.397	1	3.61932e-08	0.369646	0.533	0.317	0.000460595	0.078288	7.23865e-08	c.gd2
EIF5A	0.0530319	0.216757	0.52	0.383	1	4.5263e-08	0.310576	0.633	0.556	0.000576017	0.0530319	9.0526e-08	c.gd2
SERINC5	0.00739146	0.266903	0.107	0.028	1	5.12294e-08	0.221865	0.122	0.029	0.000651946	0.00739146	1.02459e-07	c.gd2
CCDC69	0.0177936	0.260358	0.307	0.173	1	5.32268e-08	0.331332	0.344	0.164	0.000677364	0.0177936	1.06454e-07	c.gd2
CD52	5.55433e-08	0.396235	1	0.969	0.000706843	7.7793e-06	0.20069	0.994	0.985	0.0989993	7.7793e-06	1.11087e-07	c.gd2
NOSIP	9.51389e-06	0.447595	0.76	0.516	0.121074	1.12693e-07	0.386608	0.633	0.443	0.00143413	9.51389e-06	2.25386e-07	c.gd2
SUSD3	2.24462e-07	0.48713	0.293	0.073	0.0028565	3.35334e-05	0.283613	0.206	0.091	0.426746	3.35334e-05	4.48923e-07	c.gd2
CLDND1	0.0333533	0.288145	0.36	0.225	1	3.26842e-07	0.353227	0.322	0.154	0.0041594	0.0333533	6.53685e-07	c.gd2
2006-09-01	0.000291063	0.37575	0.573	0.34	1	3.62436e-07	0.326935	0.55	0.347	0.00461236	0.000291063	7.24873e-07	c.gd2
MLLT11	9.1704e-06	0.349601	0.16	0.026	0.116702	3.72221e-07	0.225393	0.111	0.025	0.00473689	9.1704e-06	7.44442e-07	c.gd2
EIF3L	2.52818e-05	0.409089	0.747	0.567	0.321736	5.02405e-07	0.27598	0.806	0.631	0.00639361	2.52818e-05	1.00481e-06	c.gd2
CXXC5	7.78022e-05	0.469358	0.227	0.083	0.99011	6.27863e-07	0.241698	0.156	0.052	0.00799018	7.78022e-05	1.25572e-06	c.gd2
LPGAT1	0.0385578	0.201271	0.133	0.053	1	6.77678e-07	0.233572	0.15	0.048	0.00862413	0.0385578	1.35535e-06	c.gd2
ATXN10	0.0041073	0.206295	0.293	0.158	1	6.89342e-07	0.20847	0.267	0.141	0.00877256	0.0041073	1.37868e-06	c.gd2
PRMT1	2.37505e-05	0.507244	0.467	0.23	0.302249	6.94328e-07	0.314522	0.394	0.217	0.00883601	2.37505e-05	1.38865e-06	c.gd2
BIRC2	0.0416173	0.249925	0.24	0.133	1	8.99346e-07	0.324687	0.261	0.115	0.0114451	0.0416173	1.79869e-06	c.gd2
CCDC109B	0.00483122	0.324249	0.453	0.273	1	1.06593e-06	0.364959	0.478	0.296	0.013565	0.00483122	2.13185e-06	c.gd2
TUBA1A	0.108808	0.235543	0.373	0.261	1	1.08705e-06	0.345525	0.444	0.259	0.0138337	0.108808	2.17409e-06	c.gd2
CTD.2020K17.1	2.70807e-05	0.450461	0.2	0.048	0.344629	1.25993e-06	0.281089	0.128	0.035	0.0160339	2.70807e-05	2.51987e-06	c.gd2
FNBP1	0.0813932	0.205572	0.493	0.366	1	1.27755e-06	0.351405	0.544	0.356	0.0162581	0.0813932	2.55509e-06	c.gd2
ETFB	6.16129e-05	0.391926	0.333	0.131	0.784086	1.32042e-06	0.360553	0.267	0.127	0.0168037	6.16129e-05	2.64084e-06	c.gd2
CCDC57	6.35196e-05	0.367477	0.253	0.083	0.808351	1.32711e-06	0.346059	0.25	0.109	0.0168888	6.35196e-05	2.65421e-06	c.gd2
NIN	8.07618e-06	0.481652	0.387	0.151	0.102777	1.45547e-06	0.346429	0.306	0.149	0.0185224	8.07618e-06	2.91095e-06	c.gd2
H2AFY	3.971e-05	0.458628	0.467	0.229	0.505349	1.56868e-06	0.36184	0.406	0.24	0.019963	3.971e-05	3.13736e-06	c.gd2
C16ORF54	0.00341263	0.332858	0.587	0.391	1	1.60302e-06	0.400592	0.506	0.326	0.0204001	0.00341263	3.20605e-06	c.gd2
2001-09-01	0.0423714	0.28295	0.507	0.393	1	3.30723e-06	0.274761	0.617	0.427	0.0420878	0.0423714	6.61445e-06	c.gd2
ALKBH7	0.0146302	0.220364	0.24	0.124	1	3.87389e-06	0.23654	0.267	0.135	0.0492991	0.0146302	7.74776e-06	c.gd2
BEX4	0.000136081	0.473861	0.32	0.131	1	4.92872e-06	0.248531	0.272	0.141	0.0627229	0.000136081	9.85741e-06	c.gd2
AP1S2	0.0807048	0.235981	0.213	0.135	1	5.80223e-06	0.302346	0.322	0.17	0.0738391	0.0807048	1.16044e-05	c.gd2
ZSCAN18	0.00023625	0.318796	0.16	0.038	1	5.81417e-06	0.204356	0.122	0.038	0.0739911	0.00023625	1.16283e-05	c.gd2
RTN4	0.00176461	0.239228	0.44	0.263	1	6.28337e-06	0.290617	0.406	0.237	0.0799622	0.00176461	1.25667e-05	c.gd2
CALM2	0.0037126	0.238892	0.867	0.711	1	6.90549e-06	0.253461	0.856	0.736	0.0878793	0.0037126	1.38109e-05	c.gd2
CCNG2	0.0169828	0.243021	0.107	0.032	1	7.66285e-06	0.283942	0.139	0.044	0.0975174	0.0169828	1.53256e-05	c.gd2
UBL7	0.01009	0.201639	0.2	0.097	1	1.00499e-05	0.203685	0.206	0.1	0.127895	0.01009	2.00997e-05	c.gd2
MDM4	1.09889e-05	0.583199	0.467	0.237	0.139845	2.70578e-05	0.325158	0.35	0.202	0.344338	2.70578e-05	2.19777e-05	c.gd2
ADD3	0.00358622	0.272967	0.467	0.283	1	1.23968e-05	0.339546	0.461	0.296	0.157762	0.00358622	2.47935e-05	c.gd2
CXCR3	1.40607e-05	0.46947	0.453	0.204	0.178937	0.000668861	0.310297	0.294	0.182	1	0.000668861	2.81212e-05	c.gd2
ETS1	0.0691266	0.241359	0.48	0.347	1	1.43799e-05	0.290349	0.467	0.295	0.182999	0.0691266	2.87597e-05	c.gd2
CCDC167	0.0463063	0.218043	0.293	0.179	1	1.53881e-05	0.31231	0.289	0.148	0.195828	0.0463063	3.07759e-05	c.gd2
N4BP2	0.000122963	0.325835	0.16	0.034	1	1.62822e-05	0.243577	0.122	0.037	0.207207	0.000122963	3.25641e-05	c.gd2
RAB37	0.00435914	0.375877	0.24	0.109	1	2.62613e-05	0.324797	0.256	0.129	0.334201	0.00435914	5.25218e-05	c.gd2
SDCCAG8	0.000361646	0.403549	0.187	0.053	1	2.6861e-05	0.234807	0.15	0.055	0.341833	0.000361646	5.37212e-05	c.gd2
LAT	0.000569877	0.359469	0.68	0.461	1	3.03977e-05	0.27362	0.644	0.48	0.386841	0.000569877	6.07945e-05	c.gd2
ATP5C1	4.18497e-05	0.300554	0.52	0.285	0.53258	3.111e-05	0.285328	0.456	0.292	0.395906	4.18497e-05	6.2219e-05	c.gd2
ESYT1	0.000127236	0.291159	0.387	0.191	1	3.16982e-05	0.296179	0.356	0.205	0.403391	0.000127236	6.33953e-05	c.gd2
C6ORF48	3.31646e-05	0.381698	0.667	0.401	0.422052	0.00061091	0.260202	0.567	0.428	1	0.00061091	6.6328e-05	c.gd2
PRPSAP2	0.00257978	0.35275	0.24	0.099	1	3.51711e-05	0.23864	0.211	0.099	0.447588	0.00257978	7.0341e-05	c.gd2
ZFX	0.0732329	0.244691	0.173	0.09	1	3.84518e-05	0.274843	0.172	0.069	0.489338	0.0732329	7.69022e-05	c.gd2
ANP32A	0.00466724	0.301753	0.427	0.25	1	4.0243e-05	0.219379	0.361	0.223	0.512132	0.00466724	8.04843e-05	c.gd2
CD84	0.000154187	0.37122	0.333	0.14	1	4.74201e-05	0.283364	0.233	0.113	0.603469	0.000154187	9.4838e-05	c.gd2
SMARCA4	0.000876817	0.321213	0.2	0.065	1	5.18954e-05	0.246045	0.156	0.06	0.660421	0.000876817	0.000103788	c.gd2
PGLS	0.107778	0.221463	0.307	0.201	1	6.26116e-05	0.290572	0.3	0.165	0.796795	0.107778	0.000125219	c.gd2
NRROS	0.000326933	0.273891	0.187	0.057	1	6.5996e-05	0.255904	0.122	0.042	0.839865	0.000326933	0.000131988	c.gd2
STT3B	0.000715829	0.361407	0.333	0.152	1	6.71723e-05	0.265456	0.289	0.158	0.854835	0.000715829	0.00013434	c.gd2
IP6K2	0.00127886	0.382492	0.293	0.131	1	6.88993e-05	0.313567	0.256	0.133	0.876813	0.00127886	0.000137794	c.gd2
QARS	0.000496143	0.362919	0.307	0.134	1	7.22781e-05	0.271536	0.283	0.154	0.919811	0.000496143	0.000144551	c.gd2
ARGLU1	7.43726e-05	0.341901	0.667	0.412	0.946466	0.00319704	0.234464	0.567	0.448	1	0.00319704	0.00014874	c.gd2
ARHGEF1	0.00252027	0.280125	0.613	0.412	1	8.56593e-05	0.271667	0.594	0.434	1	0.00252027	0.000171311	c.gd2
NAP1L4	0.000326163	0.31684	0.48	0.262	1	9.43528e-05	0.289835	0.4	0.252	1	0.000326163	0.000188697	c.gd2
TLE4	0.00395206	0.24273	0.32	0.175	1	9.93089e-05	0.307583	0.35	0.208	1	0.00395206	0.000198608	c.gd2
DCAF7	0.0550551	0.26476	0.213	0.123	1	0.000100423	0.212758	0.244	0.133	1	0.0550551	0.000200835	c.gd2
MLXIP	0.00919103	0.208474	0.133	0.046	1	0.000100687	0.238545	0.122	0.042	1	0.00919103	0.000201364	c.gd2
B3GNT2	0.000853357	0.357038	0.213	0.073	1	0.000100853	0.291783	0.206	0.096	1	0.000853357	0.000201696	c.gd2
PPP1CC	0.0359589	0.269483	0.347	0.222	1	0.000107017	0.238482	0.4	0.254	1	0.0359589	0.000214022	c.gd2
LSM2	0.032736	0.233982	0.293	0.173	1	0.000109166	0.222095	0.317	0.189	1	0.032736	0.00021832	c.gd2
PTEN	0.0108085	0.321451	0.333	0.19	1	0.000121368	0.258209	0.306	0.175	1	0.0108085	0.000242722	c.gd2
TRAF3IP3	0.000397571	0.338206	0.827	0.643	1	0.000124767	0.276963	0.744	0.644	1	0.000397571	0.000249519	c.gd2
ZNF428	0.0827669	0.24287	0.307	0.212	1	0.000131251	0.213114	0.339	0.209	1	0.0827669	0.000262485	c.gd2
CNN2	0.139428	0.229546	0.467	0.361	1	0.000146833	0.300417	0.456	0.321	1	0.139428	0.000293644	c.gd2
TIMM10	0.0297798	0.278221	0.213	0.105	1	0.00015058	0.204357	0.244	0.134	1	0.0297798	0.000301137	c.gd2
BIRC3	0.0251436	0.208226	0.213	0.111	1	0.000172195	0.275964	0.222	0.111	1	0.0251436	0.000344361	c.gd2
TXK	0.00112749	0.40433	0.227	0.084	1	0.000174324	0.252145	0.206	0.099	1	0.00112749	0.000348618	c.gd2
GTF3A	0.0182029	0.213858	0.72	0.559	1	0.000178861	0.221033	0.678	0.523	1	0.0182029	0.00035769	c.gd2
R3HDM4	0.081615	0.221289	0.253	0.151	1	0.000180388	0.257408	0.3	0.172	1	0.081615	0.000360744	c.gd2
CSK	0.000187106	0.296233	0.4	0.203	1	0.00507741	0.238569	0.3	0.197	1	0.00507741	0.000374176	c.gd2
DCK	0.001516	0.248164	0.373	0.209	1	0.000277003	0.279227	0.389	0.25	1	0.001516	0.000553929	c.gd2
CCM2	0.000308873	0.428103	0.307	0.191	1	0.000384116	0.24573	0.317	0.192	1	0.000384116	0.00061765	c.gd2
UCP2	0.087218	0.215823	0.507	0.469	1	0.000358525	0.261611	0.628	0.479	1	0.087218	0.000716921	c.gd2
PPP4R2	0.000796808	0.377811	0.28	0.116	1	0.000386751	0.253311	0.206	0.103	1	0.000796808	0.000773351	c.gd2
HDAC2	0.0592219	0.269705	0.213	0.124	1	0.000588288	0.209776	0.233	0.129	1	0.0592219	0.00117623	c.gd2
HDAC7	0.00563034	0.295376	0.2	0.079	1	0.000658525	0.25749	0.15	0.071	1	0.00563034	0.00131662	c.gd2
CCT8	0.117364	0.207357	0.387	0.274	1	0.000720823	0.212319	0.394	0.269	1	0.117364	0.00144113	c.gd2
UBE2V2	0.000764205	0.360669	0.36	0.174	1	0.00182374	0.211448	0.306	0.193	1	0.00182374	0.00152783	c.gd2
EIF4G2	0.0431976	0.233392	0.613	0.468	1	0.00081688	0.20294	0.633	0.491	1	0.0431976	0.00163309	c.gd2
STK17A	0.00293812	0.378971	0.56	0.401	1	0.000855357	0.253597	0.578	0.45	1	0.00293812	0.00170998	c.gd2
EPB41	0.166429	0.204431	0.227	0.145	1	0.00099626	0.240343	0.283	0.169	1	0.166429	0.00199153	c.gd2
SETD5.AS1	0.00606627	0.270063	0.36	0.201	1	0.00105123	0.211632	0.294	0.18	1	0.00606627	0.00210135	c.gd2
TRAF5	0.00121835	0.288029	0.227	0.089	1	0.00347551	0.22589	0.161	0.084	1	0.00347551	0.00243521	c.gd2
CCSER2	0.00255409	0.235417	0.36	0.203	1	0.00141782	0.200009	0.333	0.222	1	0.00255409	0.00283363	c.gd2
IFNAR2	0.00269035	0.201344	0.227	0.106	1	0.00633341	0.200823	0.2	0.115	1	0.00633341	0.00537347	c.gd2
LUC7L3	0.0386489	0.299719	0.413	0.331	1	0.00272649	0.233183	0.428	0.304	1	0.0386489	0.00544555	c.gd2
USP11	0.00774885	0.201048	0.24	0.125	1	0.00284668	0.220477	0.222	0.127	1	0.00774885	0.00568525	c.gd2
TPR	0.0112691	0.27881	0.453	0.287	1	0.00322348	0.285184	0.422	0.306	1	0.0112691	0.00643656	c.gd2
AKIRIN1	0.00330339	0.281451	0.347	0.186	1	0.00343558	0.210102	0.278	0.174	1	0.00343558	0.00659587	c.gd2
FBXL3	0.0132921	0.211912	0.173	0.073	1	0.00387267	0.210402	0.161	0.083	1	0.0132921	0.00773035	c.gd2
PPM1M	0.0310511	0.262319	0.147	0.061	1	0.00484354	0.21065	0.133	0.068	1	0.0310511	0.00966361	c.gd2
SNORA76	0.295904	0.213489	0.333	0.259	1	0.0093109	0.225918	0.344	0.243	1	0.295904	0.0185351	c.gd2
GRK6	0.103585	0.209843	0.347	0.237	1	0.00971718	0.226849	0.356	0.254	1	0.103585	0.0193399	c.gd2
CHD4	0.169201	0.206457	0.2	0.139	1	0.0175598	0.221663	0.189	0.121	1	0.169201	0.0348113	c.gd2
GNLY	7.19723e-233	1.97007	0.923	0.325	9.1592e-229	0	1.43636	0.912	0.419	0	7.19723e-233	0	c.gd3
FGFBP2	1.19174e-210	2.04488	0.694	0.045	1.51661e-206	0	1.56116	0.791	0.172	0	1.19174e-210	0	c.gd3
GZMH	7.01486e-197	1.84014	0.793	0.142	8.92711e-193	0	1.36467	0.735	0.208	0	7.01486e-197	0	c.gd3
NKG7	2.63591e-183	0.968062	0.997	0.851	3.35446e-179	0	0.861552	1	0.764	0	2.63591e-183	0	c.gd3
B2M	2.59796e-90	0.234532	1	1	3.30616e-86	4.92369e-299	0.256707	1	1	6.26589e-295	2.59796e-90	9.84738e-299	c.gd3
GZMB	2.20615e-209	1.89755	0.787	0.114	2.80755e-205	9.88264e-246	1.23873	0.642	0.186	1.25767e-241	2.20615e-209	1.97653e-245	c.gd3
PRF1	2.13164e-117	0.949249	0.918	0.602	2.71273e-113	1.61512e-200	0.78808	0.88	0.563	2.05541e-196	2.13164e-117	3.23025e-200	c.gd3
CST7	1.23583e-70	0.626737	0.951	0.705	1.57272e-66	3.35624e-190	0.599395	0.953	0.665	4.27115e-186	1.23583e-70	6.71248e-190	c.gd3
KLRD1	3.87169e-49	0.603793	0.818	0.523	4.92711e-45	4.94391e-165	0.706886	0.817	0.461	6.29162e-161	3.87169e-49	9.88781e-165	c.gd3
CCL4	3.32061e-81	0.977991	0.653	0.219	4.22581e-77	1.81101e-156	0.729795	0.762	0.402	2.30469e-152	3.32061e-81	3.62202e-156	c.gd3
CCL5	1.03895e-41	0.341625	0.998	0.913	1.32217e-37	4.7404e-153	0.365905	0.994	0.796	6.03263e-149	1.03895e-41	9.4808e-153	c.gd3
CX3CR1	3.72425e-77	0.902003	0.362	0.032	4.73948e-73	2.15139e-145	0.806064	0.346	0.055	2.73787e-141	3.72425e-77	4.30279e-145	c.gd3
FCGR3A	3.70919e-133	1.38781	0.532	0.042	4.72031e-129	4.10794e-103	0.747516	0.3	0.065	5.22777e-99	4.10794e-103	7.41837e-133	c.gd3
HLA.C	1.277e-41	0.283172	1	1	1.62511e-37	2.13394e-126	0.313538	0.999	0.995	2.71565e-122	1.277e-41	4.26787e-126	c.gd3
GPR56	4.11311e-77	0.916297	0.364	0.032	5.23434e-73	1.49185e-112	0.69319	0.265	0.04	1.89853e-108	4.11311e-77	2.9837e-112	c.gd3
S100A4	9.09123e-31	0.311094	0.997	0.956	1.15695e-26	1.30394e-108	0.393721	0.984	0.885	1.65939e-104	9.09123e-31	2.60788e-108	c.gd3
HLA.B	2.93374e-44	0.235692	1	1	3.73348e-40	4.95483e-94	0.223225	1	1	6.30551e-90	2.93374e-44	9.90965e-94	c.gd3
SH3BGRL3	3.35042e-49	0.433532	0.976	0.897	4.26375e-45	1.83835e-89	0.390753	0.938	0.883	2.33948e-85	3.35042e-49	3.67669e-89	c.gd3
TTC38	2.33247e-47	0.657802	0.27	0.033	2.96831e-43	2.32147e-88	0.555086	0.217	0.035	2.9543e-84	2.33247e-47	4.64294e-88	c.gd3
PRSS23	5.91038e-70	0.776089	0.287	0.014	7.52155e-66	6.49017e-85	0.549044	0.2	0.026	8.25939e-81	5.91038e-70	1.29803e-84	c.gd3
GZMA	9.72883e-24	0.294187	0.944	0.782	1.23809e-19	4.96319e-83	0.329167	0.904	0.666	6.31616e-79	9.72883e-24	9.92639e-83	c.gd3
SRGN	9.77201e-33	0.40881	0.895	0.712	1.24359e-28	3.37431e-82	0.407004	0.886	0.717	4.29415e-78	9.77201e-33	6.74862e-82	c.gd3
SPON2	5.98681e-46	0.77326	0.369	0.093	7.61881e-42	6.22889e-79	0.609181	0.311	0.097	7.92689e-75	5.98681e-46	1.24578e-78	c.gd3
S1PR5	2.47064e-45	0.674679	0.509	0.189	3.14414e-41	9.7497e-76	0.564011	0.454	0.218	1.24075e-71	2.47064e-45	1.94994e-75	c.gd3
TBX21	2.70341e-41	0.675578	0.452	0.17	3.44036e-37	1.77556e-75	0.562229	0.406	0.175	2.25958e-71	2.70341e-41	3.55113e-75	c.gd3
ZEB2	4.07236e-48	0.649112	0.243	0.024	5.18249e-44	5.37984e-69	0.509126	0.204	0.041	6.84638e-65	4.07236e-48	1.07597e-68	c.gd3
ITGB2	4.26262e-34	0.464672	0.835	0.666	5.42461e-30	1.55206e-68	0.387304	0.84	0.72	1.97515e-64	4.26262e-34	3.10411e-68	c.gd3
PLEK	1.48276e-47	0.662676	0.653	0.305	1.88696e-43	1.56624e-66	0.518961	0.481	0.262	1.9932e-62	1.48276e-47	3.13248e-66	c.gd3
CD247	1.93403e-23	0.447227	0.633	0.468	2.46124e-19	1.36103e-63	0.433978	0.662	0.487	1.73205e-59	1.93403e-23	2.72207e-63	c.gd3
HLA.DPB1	5.63388e-22	0.404903	0.563	0.32	7.16968e-18	5.44804e-63	0.471518	0.593	0.379	6.93318e-59	5.63388e-22	1.08961e-62	c.gd3
APOBEC3G	1.85602e-14	0.360662	0.548	0.377	2.36197e-10	7.194e-63	0.487299	0.581	0.37	9.15508e-59	1.85602e-14	1.4388e-62	c.gd3
ARPC2	1.58744e-36	0.43083	0.883	0.794	2.02018e-32	1.81944e-62	0.320513	0.91	0.85	2.31542e-58	1.58744e-36	3.63888e-62	c.gd3
LGALS1	5.96784e-28	0.734561	0.434	0.208	7.59467e-24	1.79343e-61	0.66154	0.312	0.125	2.28232e-57	5.96784e-28	3.58687e-61	c.gd3
EFHD2	3.07228e-29	0.546032	0.463	0.209	3.90978e-25	1.8466e-60	0.505127	0.385	0.188	2.34999e-56	3.07228e-29	3.69321e-60	c.gd3
PLAC8	2.18065e-27	0.4725	0.677	0.454	2.7751e-23	3.32567e-59	0.416765	0.673	0.526	4.23224e-55	2.18065e-27	6.65133e-59	c.gd3
ITGB1	8.9328e-10	0.235241	0.332	0.195	1.13679e-05	6.18002e-58	0.529504	0.323	0.141	7.8647e-54	8.9328e-10	1.236e-57	c.gd3
ASCL2	1.06923e-24	0.484547	0.175	0.031	1.3607e-20	7.53428e-57	0.416284	0.151	0.026	9.58812e-53	1.06923e-24	1.50686e-56	c.gd3
CYBA	2.41499e-35	0.374408	0.973	0.916	3.07331e-31	1.10266e-56	0.296977	0.948	0.887	1.40325e-52	2.41499e-35	2.20532e-56	c.gd3
HOPX	2.07122e-31	0.58777	0.645	0.39	2.63583e-27	7.80813e-54	0.432265	0.635	0.42	9.93662e-50	2.07122e-31	1.56163e-53	c.gd3
IFITM2	1.97961e-21	0.370758	0.842	0.722	2.51925e-17	6.0967e-52	0.348941	0.763	0.667	7.75866e-48	1.97961e-21	1.21934e-51	c.gd3
PYHIN1	3.04624e-07	0.272278	0.461	0.342	0.00387665	7.12805e-52	0.460001	0.512	0.316	9.07116e-48	3.04624e-07	1.42561e-51	c.gd3
ZNF683	2.70532e-09	0.25875	0.167	0.071	3.44279e-05	2.72441e-51	0.541668	0.222	0.065	3.46708e-47	2.70532e-09	5.44881e-51	c.gd3
FGR	7.48204e-27	0.535471	0.354	0.131	9.52164e-23	1.01835e-50	0.452751	0.281	0.119	1.29595e-46	7.48204e-27	2.0367e-50	c.gd3
LITAF	3.36796e-40	0.546448	0.753	0.528	4.28607e-36	2.79579e-50	0.341853	0.71	0.598	3.55792e-46	3.36796e-40	5.59158e-50	c.gd3
HLA.E	3.83756e-15	0.203553	0.963	0.965	4.88368e-11	5.11859e-50	0.241479	0.984	0.969	6.51392e-46	3.83756e-15	1.02372e-49	c.gd3
C1ORF21	3.15385e-23	0.493548	0.301	0.106	4.01359e-19	2.82683e-49	0.457729	0.296	0.128	3.59742e-45	3.15385e-23	5.65366e-49	c.gd3
CTSW	7.84924e-27	0.352486	0.925	0.843	9.98894e-23	6.46626e-49	0.310063	0.886	0.793	8.22896e-45	7.84924e-27	1.29325e-48	c.gd3
CD3D	1.12492e-19	0.294887	0.944	0.883	1.43158e-15	8.7577e-49	0.278937	0.935	0.899	1.11451e-44	1.12492e-19	1.75154e-48	c.gd3
MYO1F	3.46794e-16	0.354778	0.716	0.557	4.4133e-12	3.14717e-48	0.38123	0.67	0.506	4.00509e-44	3.46794e-16	6.29434e-48	c.gd3
PFN1	2.08813e-36	0.331927	0.995	0.99	2.65736e-32	1.19509e-45	0.230493	0.992	0.99	1.52087e-41	2.08813e-36	2.39018e-45	c.gd3
RAP1B	9.76174e-42	0.571561	0.741	0.486	1.24228e-37	1.72895e-45	0.318105	0.717	0.61	2.20026e-41	9.76174e-42	3.45789e-45	c.gd3
AKR1C3	1.92306e-21	0.41513	0.173	0.037	2.44728e-17	2.22187e-44	0.393897	0.155	0.042	2.82755e-40	1.92306e-21	4.44374e-44	c.gd3
CD99	1.02972e-21	0.362342	0.798	0.665	1.31042e-17	1.01887e-43	0.303606	0.793	0.691	1.29662e-39	1.02972e-21	2.03775e-43	c.gd3
CTSC	7.70427e-22	0.447742	0.585	0.369	9.80445e-18	3.68052e-40	0.363724	0.51	0.367	4.68383e-36	7.70427e-22	7.36104e-40	c.gd3
CLIC1	1.19543e-10	0.254262	0.793	0.696	1.5213e-06	4.82101e-40	0.312158	0.76	0.646	6.13522e-36	1.19543e-10	9.64202e-40	c.gd3
ABI3	2.63696e-25	0.547152	0.384	0.163	3.3558e-21	6.98581e-40	0.39901	0.297	0.155	8.89014e-36	2.63696e-25	1.39716e-39	c.gd3
ADRB2	1.67506e-14	0.36562	0.294	0.135	2.13168e-10	1.80101e-39	0.410583	0.308	0.162	2.29197e-35	1.67506e-14	3.60202e-39	c.gd3
C12ORF75	1.22218e-33	0.574754	0.57	0.292	1.55535e-29	2.56737e-37	0.364125	0.473	0.321	3.26724e-33	1.22218e-33	5.13475e-37	c.gd3
FCRL6	1.35118e-26	0.561569	0.25	0.065	1.71951e-22	5.67354e-37	0.362425	0.142	0.038	7.22015e-33	1.35118e-26	1.13471e-36	c.gd3
APMAP	3.90208e-18	0.399846	0.553	0.351	4.96579e-14	2.14491e-36	0.351742	0.501	0.359	2.72961e-32	3.90208e-18	4.28981e-36	c.gd3
TYROBP	6.21376e-12	0.505916	0.388	0.238	7.90763e-08	3.27518e-36	0.507559	0.329	0.17	4.168e-32	6.21376e-12	6.55037e-36	c.gd3
SPN	2.46291e-10	0.33837	0.381	0.248	3.13431e-06	1.28437e-35	0.354457	0.348	0.228	1.63449e-31	2.46291e-10	2.56875e-35	c.gd3
SAMD3	6.59075e-12	0.314432	0.57	0.416	8.38738e-08	1.79087e-35	0.329527	0.548	0.42	2.27907e-31	6.59075e-12	3.58175e-35	c.gd3
CHST12	1.10976e-13	0.341445	0.498	0.314	1.41228e-09	8.2606e-35	0.343692	0.432	0.298	1.05124e-30	1.10976e-13	1.65212e-34	c.gd3
THEMIS2	6.32643e-09	0.269399	0.156	0.066	8.05102e-05	1.39906e-34	0.338666	0.226	0.125	1.78044e-30	6.32643e-09	2.79811e-34	c.gd3
TNFRSF1B	3.64175e-18	0.432624	0.304	0.131	4.63449e-14	4.17524e-34	0.370712	0.276	0.143	5.31341e-30	3.64175e-18	8.35047e-34	c.gd3
ACTB	3.23773e-26	0.341575	1	0.998	4.12034e-22	1.66254e-32	0.249816	0.999	0.998	2.11575e-28	3.23773e-26	3.32509e-32	c.gd3
DOK2	4.88847e-14	0.367164	0.488	0.331	6.22106e-10	3.28999e-32	0.340828	0.441	0.303	4.18684e-28	4.88847e-14	6.57997e-32	c.gd3
BIN2	4.16844e-14	0.306138	0.702	0.567	5.30475e-10	8.39284e-32	0.256659	0.648	0.565	1.06807e-27	4.16844e-14	1.67857e-31	c.gd3
ACTG1	4.05523e-11	0.289101	0.915	0.874	5.16069e-07	1.62648e-31	0.281617	0.923	0.926	2.06986e-27	4.05523e-11	3.25296e-31	c.gd3
PATL2	3.73479e-18	0.446196	0.253	0.091	4.75289e-14	4.81896e-30	0.366695	0.211	0.104	6.13261e-26	3.73479e-18	9.63792e-30	c.gd3
CAP1	1.30523e-10	0.283036	0.687	0.564	1.66104e-06	1.48271e-29	0.252066	0.655	0.599	1.8869e-25	1.30523e-10	2.96543e-29	c.gd3
CCND3	2.07768e-10	0.304702	0.539	0.404	2.64406e-06	1.55116e-29	0.261177	0.498	0.423	1.97401e-25	2.07768e-10	3.10233e-29	c.gd3
PPP1CA	9.15661e-14	0.320831	0.67	0.54	1.16527e-09	2.84612e-29	0.244288	0.615	0.543	3.62197e-25	9.15661e-14	5.69224e-29	c.gd3
CLIC3	3.83146e-14	0.388908	0.248	0.105	4.87592e-10	4.19912e-28	0.367543	0.281	0.16	5.3438e-24	3.83146e-14	8.39825e-28	c.gd3
ID2	1.11721e-15	0.396805	0.68	0.546	1.42176e-11	1.27193e-27	0.313044	0.666	0.567	1.61866e-23	1.11721e-15	2.54386e-27	c.gd3
MATK	1.54469e-05	0.226927	0.41	0.31	0.196577	2.609e-27	0.294896	0.446	0.339	3.32021e-23	1.54469e-05	5.218e-27	c.gd3
GZMM	3.15569e-11	0.292635	0.685	0.556	4.01593e-07	6.09703e-27	0.269334	0.645	0.517	7.75908e-23	3.15569e-11	1.21941e-26	c.gd3
LPCAT1	1.93749e-07	0.248338	0.231	0.127	0.00246565	9.82505e-27	0.296033	0.223	0.124	1.25034e-22	1.93749e-07	1.96501e-26	c.gd3
GNPTAB	3.6976e-09	0.308907	0.209	0.106	4.70557e-05	1.12981e-26	0.304729	0.192	0.095	1.4378e-22	3.6976e-09	2.25962e-26	c.gd3
GTF3C1	3.6936e-07	0.239686	0.175	0.086	0.00470048	6.0456e-26	0.310927	0.209	0.109	7.69363e-22	3.6936e-07	1.20912e-25	c.gd3
CD63	2.00053e-13	0.37066	0.515	0.352	2.54587e-09	1.83828e-25	0.289314	0.396	0.286	2.3394e-21	2.00053e-13	3.67656e-25	c.gd3
CD3G	1.87275e-18	0.360519	0.789	0.637	2.38326e-14	2.97603e-25	0.235005	0.73	0.673	3.7873e-21	1.87275e-18	5.95206e-25	c.gd3
DBI	2.69735e-09	0.28417	0.527	0.399	3.43265e-05	6.03741e-25	0.243653	0.456	0.384	7.68321e-21	2.69735e-09	1.20748e-24	c.gd3
EMP3	1.03044e-09	0.226809	0.84	0.78	1.31134e-05	8.03384e-25	0.225847	0.784	0.727	1.02239e-20	1.03044e-09	1.60677e-24	c.gd3
MIAT	4.29668e-07	0.242677	0.163	0.078	0.00546795	8.64962e-25	0.279704	0.128	0.047	1.10075e-20	4.29668e-07	1.72992e-24	c.gd3
CD300A	3.10917e-06	0.26454	0.315	0.222	0.0395673	1.13934e-24	0.317926	0.358	0.247	1.44992e-20	3.10917e-06	2.27867e-24	c.gd3
UBE2F	2.31448e-16	0.360997	0.199	0.064	2.9454e-12	1.52502e-24	0.286352	0.177	0.087	1.94074e-20	2.31448e-16	3.05004e-24	c.gd3
FLNA	2.99396e-06	0.249544	0.361	0.249	0.0381012	1.29556e-23	0.257161	0.291	0.216	1.64873e-19	2.99396e-06	2.59112e-23	c.gd3
MT2A	3.11848e-10	0.328697	0.517	0.386	3.96857e-06	3.72267e-23	0.298411	0.557	0.452	4.73747e-19	3.11848e-10	7.44534e-23	c.gd3
TPST2	6.24396e-09	0.301513	0.342	0.222	7.94606e-05	4.95479e-23	0.286788	0.368	0.258	6.30547e-19	6.24396e-09	9.90959e-23	c.gd3
BSG	3.37378e-06	0.220198	0.488	0.373	0.0429347	5.38983e-23	0.203335	0.441	0.381	6.8591e-19	3.37378e-06	1.07797e-22	c.gd3
SH3BP5	2.68548e-05	0.22116	0.269	0.181	0.341755	1.10239e-22	0.289197	0.247	0.149	1.4029e-18	2.68548e-05	2.20478e-22	c.gd3
DYNLL1	1.77243e-06	0.242944	0.509	0.391	0.0225559	1.77686e-22	0.269492	0.428	0.335	2.26123e-18	1.77243e-06	3.55372e-22	c.gd3
RHOC	3.0179e-13	0.357042	0.345	0.189	3.84059e-09	1.92745e-22	0.298353	0.282	0.174	2.45287e-18	3.0179e-13	3.8549e-22	c.gd3
FAM49B	3.45094e-07	0.244877	0.495	0.381	0.00439167	2.63089e-22	0.238176	0.493	0.407	3.34807e-18	3.45094e-07	5.26179e-22	c.gd3
CTSD	3.84446e-12	0.344691	0.357	0.203	4.89246e-08	3.1961e-22	0.220233	0.305	0.243	4.06736e-18	3.84446e-12	6.3922e-22	c.gd3
GNG2	2.05508e-12	0.360743	0.34	0.194	2.6153e-08	3.48065e-22	0.260748	0.296	0.208	4.42947e-18	2.05508e-12	6.96129e-22	c.gd3
CD97	3.69954e-12	0.330298	0.422	0.254	4.70803e-08	5.2151e-22	0.261442	0.283	0.21	6.63674e-18	3.69954e-12	1.04302e-21	c.gd3
ITGAM	4.38238e-13	0.320502	0.15	0.045	5.57702e-09	1.40431e-21	0.250955	0.133	0.051	1.78713e-17	4.38238e-13	2.80863e-21	c.gd3
MYO1G	1.39881e-15	0.402661	0.439	0.265	1.78012e-11	1.60525e-21	0.254122	0.336	0.257	2.04284e-17	1.39881e-15	3.2105e-21	c.gd3
PLEKHG3	6.00594e-08	0.247532	0.138	0.057	0.000764316	2.78351e-21	0.249107	0.127	0.051	3.54229e-17	6.00594e-08	5.56702e-21	c.gd3
LSP1	2.98491e-21	0.363183	0.76	0.584	3.79859e-17	2.52768e-20	0.215557	0.692	0.616	3.21673e-16	2.52768e-20	5.96981e-21	c.gd3
C5ORF56	3.65448e-07	0.287973	0.316	0.208	0.00465069	4.42633e-21	0.269908	0.325	0.241	5.63294e-17	3.65448e-07	8.85265e-21	c.gd3
ARL6IP5	4.40973e-09	0.290903	0.58	0.456	5.61182e-05	1.14039e-20	0.20683	0.607	0.542	1.45125e-16	4.40973e-09	2.28077e-20	c.gd3
GSTP1	2.30065e-07	0.254008	0.481	0.392	0.00292781	1.82184e-20	0.216114	0.42	0.36	2.31847e-16	2.30065e-07	3.64368e-20	c.gd3
ACTR3	2.6129e-06	0.236078	0.527	0.42	0.0332518	1.93404e-20	0.201574	0.547	0.501	2.46126e-16	2.6129e-06	3.86809e-20	c.gd3
TOB1	3.32351e-08	0.313389	0.293	0.176	0.00042295	1.96169e-20	0.288424	0.292	0.193	2.49644e-16	3.32351e-08	3.92337e-20	c.gd3
SLC9A3R1	2.41301e-17	0.385071	0.549	0.352	3.0708e-13	2.59659e-20	0.231472	0.43	0.354	3.30443e-16	2.41301e-17	5.19319e-20	c.gd3
PSAP	1.41346e-15	0.389584	0.476	0.309	1.79877e-11	6.6605e-20	0.208735	0.393	0.334	8.47615e-16	1.41346e-15	1.3321e-19	c.gd3
WDR1	4.4411e-06	0.244347	0.406	0.303	0.0565174	7.95847e-20	0.210758	0.396	0.336	1.0128e-15	4.4411e-06	1.59169e-19	c.gd3
PTGER2	2.37567e-11	0.358939	0.276	0.141	3.02327e-07	8.07656e-20	0.272662	0.194	0.109	1.02782e-15	2.37567e-11	1.61531e-19	c.gd3
CD320	5.22668e-15	0.399257	0.306	0.147	6.65147e-11	2.19406e-19	0.240508	0.195	0.127	2.79216e-15	5.22668e-15	4.38812e-19	c.gd3
PTGDR	3.73899e-06	0.234901	0.218	0.125	0.0475824	3.77313e-19	0.268955	0.175	0.087	4.80169e-15	3.73899e-06	7.54626e-19	c.gd3
PPP1R18	6.4284e-07	0.247358	0.447	0.35	0.00818078	3.57698e-18	0.204753	0.415	0.355	4.55207e-14	6.4284e-07	7.15397e-18	c.gd3
TMEM173	2.94291e-05	0.215777	0.223	0.148	0.374515	5.7816e-18	0.233637	0.247	0.174	7.35766e-14	2.94291e-05	1.15632e-17	c.gd3
CRIP1	1.99565e-15	0.385633	0.759	0.616	2.53967e-11	1.38811e-17	0.257394	0.454	0.358	1.7665e-13	1.99565e-15	2.77621e-17	c.gd3
ITGAL	1.46655e-11	0.340351	0.311	0.174	1.86633e-07	2.5103e-17	0.212852	0.219	0.158	3.19461e-13	1.46655e-11	5.02061e-17	c.gd3
MAPK1	1.10939e-06	0.272789	0.255	0.16	0.0141182	4.45181e-17	0.204026	0.242	0.187	5.66538e-13	1.10939e-06	8.90363e-17	c.gd3
ABHD17A	2.97444e-13	0.369058	0.379	0.23	3.78527e-09	1.32947e-16	0.23371	0.301	0.214	1.69189e-12	2.97444e-13	2.65895e-16	c.gd3
AOAH	2.47754e-10	0.3008	0.213	0.098	3.15292e-06	1.55591e-16	0.233435	0.227	0.158	1.98005e-12	2.47754e-10	3.11182e-16	c.gd3
LAIR1	2.20907e-13	0.367712	0.238	0.102	2.81126e-09	1.67753e-16	0.224172	0.202	0.135	2.13483e-12	2.20907e-13	3.35507e-16	c.gd3
AC092580.4	8.52493e-08	0.233262	0.582	0.443	0.00108488	1.8622e-16	0.243424	0.524	0.423	2.36984e-12	8.52493e-08	3.7244e-16	c.gd3
APOBEC3C	5.56088e-11	0.379759	0.369	0.239	7.07678e-07	3.2359e-16	0.264103	0.336	0.246	4.11801e-12	5.56088e-11	6.47181e-16	c.gd3
PLEKHF1	2.89485e-07	0.262358	0.279	0.171	0.00368399	3.01243e-14	0.215731	0.215	0.143	3.83362e-10	2.89485e-07	6.02486e-14	c.gd3
TPM4	1.94334e-05	0.239939	0.284	0.189	0.247309	1.29823e-13	0.202424	0.275	0.221	1.65213e-09	1.94334e-05	2.59647e-13	c.gd3
STARD3NL	1.90107e-06	0.218362	0.184	0.097	0.024193	2.87221e-13	0.208256	0.184	0.121	3.65517e-09	1.90107e-06	5.74441e-13	c.gd3
GZMK	1.60575e-182	1.13423	0.94	0.359	2.04347e-178	0	1.47866	0.872	0.223	0	1.60575e-182	0	c.gd4
CD74	8.13844e-28	0.464937	0.752	0.617	1.0357e-23	6.24456e-153	0.757925	0.849	0.578	7.94683e-149	8.13844e-28	1.24891e-152	c.gd4
KLRB1	8.68656e-32	0.478091	0.831	0.619	1.10545e-27	2.62483e-92	0.391407	0.952	0.738	3.34036e-88	8.68656e-32	5.24966e-92	c.gd4
XCL1	1.32563e-09	0.304336	0.165	0.072	1.68699e-05	1.7886e-63	0.528128	0.385	0.148	2.27618e-59	1.32563e-09	3.57721e-63	c.gd4
CXCR6	5.86849e-24	0.482531	0.261	0.083	7.46824e-20	5.63414e-53	0.470457	0.287	0.097	7.17001e-49	5.86849e-24	1.12683e-52	c.gd4
DUSP2	2.72729e-20	0.453399	0.417	0.217	3.47074e-16	3.45417e-47	0.393874	0.557	0.324	4.39578e-43	2.72729e-20	6.90835e-47	c.gd4
LYAR	5.39002e-14	0.325387	0.65	0.521	6.85933e-10	5.44042e-40	0.325389	0.761	0.563	6.92348e-36	5.39002e-14	1.08808e-39	c.gd4
CEBPD	3.69021e-11	0.316948	0.261	0.133	4.69616e-07	9.06064e-38	0.401306	0.327	0.151	1.15306e-33	3.69021e-11	1.81213e-37	c.gd4
CD160	1.06077e-06	0.254852	0.19	0.106	0.0134993	3.83439e-34	0.369295	0.177	0.056	4.87965e-30	1.06077e-06	7.66879e-34	c.gd4
DPP4	1.82097e-14	0.341961	0.178	0.067	2.31736e-10	1.02745e-31	0.277306	0.124	0.028	1.30753e-27	1.82097e-14	2.0549e-31	c.gd4
CCR5	5.86512e-13	0.311474	0.165	0.058	7.46395e-09	3.48175e-29	0.28557	0.165	0.055	4.43087e-25	5.86512e-13	6.9635e-29	c.gd4
KLRG1	1.12931e-10	0.238654	0.716	0.569	1.43716e-06	4.17058e-29	0.241229	0.78	0.612	5.30748e-25	1.12931e-10	8.34116e-29	c.gd4
HLA.DRB1	8.06647e-06	0.259575	0.23	0.154	0.102654	8.25096e-28	0.379853	0.275	0.135	1.05002e-23	8.06647e-06	1.65019e-27	c.gd4
IL7R	1.29531e-22	0.408314	0.72	0.513	1.64841e-18	1.96321e-22	0.222273	0.819	0.691	2.49838e-18	1.96321e-22	2.59062e-22	c.gd4
HLA.DMA	5.26975e-07	0.220372	0.129	0.058	0.00670629	3.33119e-22	0.235552	0.126	0.041	4.23928e-18	5.26975e-07	6.66239e-22	c.gd4
IFNGR1	1.4625e-05	0.213288	0.28	0.188	0.186117	2.96535e-20	0.268798	0.375	0.235	3.7737e-16	1.4625e-05	5.93069e-20	c.gd4
GPR171	1.79876e-07	0.243128	0.249	0.179	0.0022891	6.15952e-20	0.297322	0.307	0.183	7.83861e-16	1.79876e-07	1.2319e-19	c.gd4
TRAT1	6.42311e-10	0.283502	0.392	0.272	8.17405e-06	1.2879e-17	0.264574	0.385	0.254	1.63898e-13	6.42311e-10	2.57579e-17	c.gd4
GPR183	0.000106371	0.212034	0.207	0.133	1	2.08066e-16	0.267656	0.2	0.105	2.64784e-12	0.000106371	4.16131e-16	c.gd4
CD44	4.04825e-07	0.212368	0.505	0.443	0.00515181	1.74256e-14	0.220764	0.585	0.463	2.21759e-10	4.04825e-07	3.48513e-14	c.gd4
PDCD4	3.25286e-08	0.243352	0.463	0.37	0.000413959	9.7887e-13	0.205249	0.49	0.372	1.24571e-08	3.25286e-08	1.95774e-12	c.gd4
CCR6	2.25124e-17	0.542292	0.25	0.033	2.86493e-13	9.64303e-74	0.969602	0.398	0.013	1.22717e-69	2.25124e-17	1.92861e-73	c.gd5
SLC4A10	2.93046e-34	0.780263	0.347	0.023	3.7293e-30	5.59442e-72	0.852449	0.355	0.007	7.11946e-68	2.93046e-34	1.11888e-71	c.gd5
KLRB1	5.0934e-17	0.632622	0.896	0.701	6.48187e-13	7.31226e-54	0.779076	0.989	0.8	9.30559e-50	5.0934e-17	1.46245e-53	c.gd5
GZMK	1.3148e-09	0.234437	0.854	0.606	1.67322e-05	1.88523e-50	0.62157	0.941	0.415	2.39915e-46	1.3148e-09	3.77047e-50	c.gd5
AQP3	3.03879e-10	0.541636	0.306	0.099	3.86716e-06	5.36857e-38	0.805563	0.392	0.061	6.83204e-34	3.03879e-10	1.07371e-37	c.gd5
NCR3	1.47517e-08	0.50897	0.521	0.291	0.00018773	3.69725e-36	0.857618	0.613	0.233	4.70512e-32	1.47517e-08	7.3945e-36	c.gd5
RPL10	9.30469e-16	0.202771	1	1	1.18412e-11	1.34587e-33	0.253962	1	1	1.71276e-29	9.30469e-16	2.69175e-33	c.gd5
LTB	2.76834e-20	0.676803	0.924	0.628	3.52299e-16	1.52586e-31	0.716888	0.903	0.544	1.94181e-27	2.76834e-20	3.05171e-31	c.gd5
IL23R	8.59224e-16	0.508644	0.188	0.017	1.09345e-11	7.16298e-29	0.468389	0.156	0.004	9.11561e-25	8.59224e-16	1.4326e-28	c.gd5
LST1	4.71635e-11	0.518638	0.264	0.07	6.00203e-07	1.37459e-28	0.674302	0.29	0.044	1.74931e-24	4.71635e-11	2.74919e-28	c.gd5
RPL13	1.8293e-18	0.247662	1	1	2.32797e-14	1.65177e-28	0.240991	1	1	2.10204e-24	1.8293e-18	3.30353e-28	c.gd5
RPS2	2.77699e-18	0.244562	1	1	3.534e-14	2.80046e-28	0.246453	1	1	3.56387e-24	2.77699e-18	5.60093e-28	c.gd5
RPS18	1.92239e-17	0.241079	1	1	2.44644e-13	6.34238e-27	0.253678	1	1	8.07131e-23	1.92239e-17	1.26848e-26	c.gd5
RORC	1.08126e-12	0.369426	0.16	0.016	1.37601e-08	2.31602e-25	0.417311	0.145	0.005	2.94737e-21	1.08126e-12	4.63204e-25	c.gd5
LTK	2.61627e-20	0.468951	0.181	0.008	3.32946e-16	3.04116e-25	0.343062	0.113	0.001	3.87018e-21	2.61627e-20	6.08233e-25	c.gd5
RPL34	2.29521e-19	0.245683	1	1	2.92088e-15	2.56298e-24	0.23157	1	1	3.26165e-20	2.29521e-19	5.12596e-24	c.gd5
LGALS3	3.26311e-12	0.47228	0.188	0.027	4.15264e-08	2.30315e-23	0.423906	0.156	0.008	2.93099e-19	3.26311e-12	4.60631e-23	c.gd5
RPL32	1.8654e-12	0.217954	1	1	2.37391e-08	1.57998e-22	0.237481	1	1	2.01069e-18	1.8654e-12	3.15997e-22	c.gd5
S100A4	1.17331e-11	0.305305	1	0.967	1.49315e-07	2.17049e-22	0.389811	1	0.928	2.76217e-18	1.17331e-11	4.34099e-22	c.gd5
TMIGD2	6.36096e-08	0.249954	0.104	0.012	0.000809496	2.73974e-22	0.465618	0.21	0.023	3.4866e-18	6.36096e-08	5.47948e-22	c.gd5
EEF1A1	3.1873e-17	0.236568	1	1	4.05616e-13	7.06813e-22	0.21179	1	1	8.99491e-18	3.1873e-17	1.41363e-21	c.gd5
AMICA1	7.51804e-11	0.560825	0.375	0.137	9.56746e-07	2.20972e-19	0.590313	0.484	0.179	2.8121e-15	7.51804e-11	4.41945e-19	c.gd5
RPLP0	8.78078e-14	0.333429	1	0.975	1.11744e-09	1.65758e-18	0.337461	1	0.983	2.10943e-14	8.78078e-14	3.31516e-18	c.gd5
IL7R	1.84938e-11	0.436124	0.847	0.587	2.35352e-07	1.83519e-17	0.402083	0.941	0.724	2.33546e-13	1.84938e-11	3.67038e-17	c.gd5
RPLP1	1.96724e-15	0.298506	1	0.999	2.50351e-11	1.24412e-15	0.227212	1	1	1.58327e-11	1.96724e-15	2.48824e-15	c.gd5
DPP4	2.90648e-10	0.442904	0.312	0.101	3.69878e-06	1.14607e-14	0.455036	0.231	0.052	1.45849e-10	2.90648e-10	2.29214e-14	c.gd5
CTSH	1.14489e-05	0.216005	0.125	0.032	0.145699	4.16639e-14	0.390461	0.151	0.02	5.30215e-10	1.14489e-05	8.33278e-14	c.gd5
RPS13	7.66139e-10	0.222373	1	0.998	9.74989e-06	4.2119e-14	0.220407	1	0.998	5.36007e-10	7.66139e-10	8.42381e-14	c.gd5
PHACTR2	2.92111e-06	0.365689	0.299	0.129	0.037174	8.24629e-14	0.485704	0.312	0.1	1.04942e-09	2.92111e-06	1.64926e-13	c.gd5
ALOX5AP	3.59499e-08	0.331942	0.722	0.472	0.000457498	1.18352e-13	0.436456	0.72	0.438	1.50615e-09	3.59499e-08	2.36705e-13	c.gd5
RPL12	2.61193e-09	0.222328	0.993	0.998	3.32394e-05	4.17406e-13	0.228735	1	0.998	5.31191e-09	2.61193e-09	8.34812e-13	c.gd5
CTSA	0.00194708	0.264509	0.257	0.14	1	2.03614e-12	0.499172	0.312	0.11	2.59119e-08	0.00194708	4.07228e-12	c.gd5
GPR183	0.00110876	0.289066	0.285	0.157	1	5.19465e-12	0.477188	0.339	0.127	6.61071e-08	0.00110876	1.03893e-11	c.gd5
RPL10A	7.88201e-11	0.226571	1	0.993	1.00306e-06	3.52436e-11	0.202446	1	0.998	4.4851e-07	7.88201e-11	7.04872e-11	c.gd5
TNFRSF25	1.08348e-06	0.377001	0.389	0.191	0.0137883	4.69928e-11	0.455668	0.409	0.188	5.9803e-07	1.08348e-06	9.39856e-11	c.gd5
CEBPD	0.00519022	0.28433	0.299	0.183	1	2.53415e-10	0.470882	0.414	0.2	3.22496e-06	0.00519022	5.0683e-10	c.gd5
S100A6	5.37392e-09	0.306187	0.958	0.9	6.83886e-05	2.80648e-10	0.31691	0.935	0.873	3.57152e-06	5.37392e-09	5.61295e-10	c.gd5
GYG1	0.00061087	0.304291	0.312	0.179	1	9.68421e-09	0.404482	0.344	0.16	0.000123241	0.00061087	1.93684e-08	c.gd5
YWHAH	0.00170856	0.245717	0.326	0.195	1	1.66997e-08	0.398406	0.349	0.168	0.00021252	0.00170856	3.33994e-08	c.gd5
GPR65	0.000451827	0.288436	0.41	0.257	1	2.12204e-08	0.416775	0.452	0.263	0.000270051	0.000451827	4.24408e-08	c.gd5
GPR171	0.000353178	0.282886	0.347	0.199	1	2.81852e-08	0.392472	0.409	0.216	0.000358684	0.000353178	5.63703e-08	c.gd5
TNFAIP8	0.00250587	0.247812	0.444	0.301	1	1.05098e-07	0.356391	0.527	0.323	0.00133748	0.00250587	2.10196e-07	c.gd5
CD28	0.00155605	0.259739	0.188	0.087	1	1.80727e-07	0.34842	0.177	0.063	0.00229994	0.00155605	3.61455e-07	c.gd5
MKNK1	5.63919e-07	0.289318	0.208	0.07	0.00717643	0.000157751	0.207462	0.156	0.067	1	0.000157751	1.12784e-06	c.gd5
NBEAL1	0.000202571	0.240278	0.861	0.781	1	1.14226e-06	0.282374	0.763	0.63	0.0145364	0.000202571	2.28452e-06	c.gd5
MAF	9.25796e-05	0.31695	0.132	0.047	1	3.71202e-06	0.202284	0.108	0.029	0.0472392	9.25796e-05	7.42404e-06	c.gd5
CCR2	7.13715e-06	0.310155	0.167	0.05	0.0908274	2.23457e-05	0.241963	0.134	0.045	0.284371	2.23457e-05	1.42743e-05	c.gd5
EDEM2	0.000100385	0.27801	0.174	0.063	1	0.00246792	0.216588	0.14	0.068	1	0.00246792	0.000200759	c.gd5
CCR5	0.0242389	0.227417	0.174	0.101	1	0.00108044	0.247505	0.172	0.088	1	0.0242389	0.00215972	c.gd5
SESN1	0.00160268	0.243507	0.229	0.118	1	0.0163569	0.201815	0.204	0.145	1	0.0163569	0.00320278	c.gd5
CMC1	0.00530702	0.315011	0.458	0.379	1	0.00192086	0.358768	0.366	0.268	1	0.00530702	0.00383804	c.gd5
