# Supplementary material for: Single-cell RNA sequencing of human breast tumour-infiltrating immune cells reveals a γδ T-cell subtype associated with good clinical outcome
Source: Life Sci Alliance. 2020 Dec 2;4(1):e202000680. doi: 10.26508/lsa.202000680 (PMC7723295; doi:10.26508/lsa.202000680)
Supplement: Supplementary file 4 [file LSA-2020-00680_TableS4.xlsx]

## Sheet: Table S4 BRCA cell metadata
Table S4. Cluster and donor identity of BRCA cells
Barcode	Cluster ID	Donor ID
BC1_AAACCTGAGAAAGTGG	T-reg	BC1
BC1_AAACCTGAGAGGTACC	gd-T.3	BC1
BC1_AAACCTGAGCACAGGT	CD8-T	BC1
BC1_AAACCTGAGCCGGTAA	CD4-T	BC1
BC1_AAACCTGAGCGCCTTG	CD4-T	BC1
BC1_AAACCTGCAACTTGAC	CD4-T	BC1
BC1_AAACCTGCACTCAGGC	CD8-T	BC1
BC1_AAACCTGCAGACGTAG	CD8-T	BC1
BC1_AAACCTGGTATTAGCC	CD4-T	BC1
BC1_AAACCTGGTTCGGCAC	CD8-T	BC1
BC1_AAACCTGTCTCGTTTA	CD4-T	BC1
BC1_AAACGGGAGCCATCGC	CD8-T	BC1
BC1_AAACGGGAGCCGTCGT	CD4-T	BC1
BC1_AAACGGGAGGACTGGT	CD8-T	BC1
BC1_AAACGGGAGGAGTTGC	CD8-T	BC1
BC1_AAACGGGAGGTGTTAA	gd-T.2	BC1
BC1_AAACGGGCAAAGGAAG	CD8-T	BC1
BC1_AAACGGGCAACGATGG	CD8-T	BC1
BC1_AAACGGGCACATCCAA	CD8-T	BC1
BC1_AAACGGGCACCGGAAA	CD8-T	BC1
BC1_AAACGGGCATGTTCCC	CD8-T	BC1
BC1_AAACGGGGTAGCGCTC	CD4-T	BC1
BC1_AAACGGGGTATCGCAT	CD4-T	BC1
BC1_AAACGGGGTCCCTTGT	T-reg	BC1
BC1_AAACGGGGTGTGGTTT	CD4-T	BC1
BC1_AAACGGGTCAGTCCCT	CD4-T	BC1
BC1_AAACGGGTCCGATATG	CD8-T	BC1
BC1_AAACGGGTCCGCGGTA	CD8-T	BC1
BC1_AAACGGGTCGAATGCT	CD8-T	BC1
BC1_AAAGATGAGGTTACCT	CD8-T	BC1
BC1_AAAGATGAGTTTAGGA	CD8-T	BC1
BC1_AAAGATGGTCAGAGGT	CD8-T	BC1
BC1_AAAGATGGTCTCCCTA	Mph	BC1
BC1_AAAGATGGTGACTACT	CD8-T	BC1
BC1_AAAGATGGTGGTGTAG	CD8-T	BC1
BC1_AAAGATGTCCCATTTA	CD8-T	BC1
BC1_AAAGCAAAGCGATTCT	CD4-T	BC1
BC1_AAAGCAACAAACAACA	CD8-T	BC1
BC1_AAAGCAACACTACAGT	T-reg	BC1
BC1_AAAGCAACAGTGGAGT	CD8-T	BC1
BC1_AAAGCAACATGCCACG	CD8-T	BC1
BC1_AAAGCAATCCCACTTG	gd-T.3	BC1
BC1_AAAGTAGCAGAAGCAC	CD4-T	BC1
BC1_AAAGTAGCAGCGTAAG	CD4-T	BC1
BC1_AAAGTAGCATGCCCGA	B	BC1
BC1_AAAGTAGCATTACCTT	CD8-T	BC1
BC1_AAAGTAGGTGCAGACA	CD8-T	BC1
BC1_AAAGTAGGTGGAAAGA	CD8-T	BC1
BC1_AAAGTAGTCACTTCAT	CD8-T	BC1
BC1_AAATGCCAGAAGGTGA	CD8-T	BC1
BC1_AAATGCCAGACGCACA	CD8-T	BC1
BC1_AAATGCCAGAGAGCTC	CD8-T	BC1
BC1_AAATGCCAGCTCTCGG	gd-T.9	BC1
BC1_AAATGCCAGTGACATA	CD8-T	BC1
BC1_AAATGCCGTATCACCA	CD8-T	BC1
BC1_AAATGCCGTCGAAAGC	CD4-T	BC1
BC1_AAATGCCGTCTCCACT	CD4-T	BC1
BC1_AAATGCCGTCTTTCAT	CD4-T	BC1
BC1_AAATGCCTCAGATAAG	CD4-T	BC1
BC1_AAATGCCTCCACTCCA	CD8-T	BC1
BC1_AAATGCCTCGAATCCA	CD4-T	BC1
BC1_AAATGCCTCGCGATCG	Unclassified	BC1
BC1_AACACGTCAAGTACCT	CD8-T	BC1
BC1_AACACGTCACCGCTAG	gd-T.2	BC1
BC1_AACACGTCAGCGTTCG	T-reg	BC1
BC1_AACACGTGTATTACCG	CD8-T	BC1
BC1_AACACGTGTATTAGCC	Unclassified	BC1
BC1_AACACGTGTTCGGCAC	gd-T.3	BC1
BC1_AACACGTTCCCTTGTG	CD8-T	BC1
BC1_AACACGTTCCTATTCA	T-reg	BC1
BC1_AACACGTTCGCCAGCA	CD4-T	BC1
BC1_AACCATGAGAAGGACA	CD8-T	BC1
BC1_AACCATGAGGGATCTG	CD4-T	BC1
BC1_AACCATGAGTACCGGA	CD8-T	BC1
BC1_AACCATGAGTACGCGA	gd-T.2	BC1
BC1_AACCATGAGTGCAAGC	CD4-T	BC1
BC1_AACCATGCATCGGACC	CD8-T	BC1
BC1_AACCATGGTACCCAAT	CD8-T	BC1
BC1_AACCATGTCGGGAGTA	T-reg	BC1
BC1_AACCGCGAGACAGGCT	CD8-T	BC1
BC1_AACCGCGAGATGGGTC	CD4-T	BC1
BC1_AACCGCGAGCAGGTCA	CD8-T	BC1
BC1_AACCGCGAGGATTCGG	CD8-T	BC1
BC1_AACCGCGCACAGGCCT	B	BC1
BC1_AACCGCGCACGGCTAC	CD4-T	BC1
BC1_AACCGCGCATACGCTA	CD4-T	BC1
BC1_AACCGCGGTCTGGAGA	CD8-T	BC1
BC1_AACCGCGGTGTCCTCT	CD4-T	BC1
BC1_AACCGCGGTTATCCGA	gd-T.2	BC1
BC1_AACCGCGGTTGCTCCT	Mph	BC1
BC1_AACCGCGTCAGTTCGA	CD8-T	BC1
BC1_AACCGCGTCCCTAACC	CD4-T	BC1
BC1_AACCGCGTCGAGAACG	CD4-T	BC1
BC1_AACCGCGTCTGTTGAG	CD8-T	BC1
BC1_AACGTTGAGAGGGATA	CD8-T	BC1
BC1_AACGTTGAGTAACCCT	CD4-T	BC1
BC1_AACGTTGAGTCGAGTG	T-reg	BC1
BC1_AACGTTGCAGTAAGCG	CD4-T	BC1
BC1_AACGTTGCATTGGTAC	CD8-T	BC1
BC1_AACGTTGGTGCGCTTG	CD8-T	BC1
BC1_AACGTTGTCACTCCTG	T-reg	BC1
BC1_AACGTTGTCTAAGCCA	CD8-T	BC1
BC1_AACTCAGAGAATGTGT	Mph	BC1
BC1_AACTCAGAGAGTCGGT	CD8-T	BC1
BC1_AACTCAGAGCAACGGT	T-reg	BC1
BC1_AACTCAGAGGTTACCT	CD4-T	BC1
BC1_AACTCAGAGTACGTAA	CD4-T	BC1
BC1_AACTCAGCAGCTCCGA	CD8-T	BC1
BC1_AACTCAGCAGGCTGAA	CD8-T	BC1
BC1_AACTCAGCATCGTCGG	gd-T.2	BC1
BC1_AACTCAGCATTAGCCA	CD8-T	BC1
BC1_AACTCAGGTATATCCG	T-reg	BC1
BC1_AACTCAGGTGACAAAT	CD4-T	BC1
BC1_AACTCAGGTGCCTGCA	CD8-T	BC1
BC1_AACTCAGTCAACCATG	CD4-T	BC1
BC1_AACTCAGTCAAGCCTA	T-reg	BC1
BC1_AACTCAGTCATGGTCA	CD8-T	BC1
BC1_AACTCAGTCTCTTGAT	CD8-T	BC1
BC1_AACTCCCAGATCACGG	CD8-T	BC1
BC1_AACTCCCCAACGCACC	gd-T.3	BC1
BC1_AACTCCCCAATCAGAA	CD8-T	BC1
BC1_AACTCCCGTAACGCGA	CD8-T	BC1
BC1_AACTCCCGTGGCAAAC	CD4-T	BC1
BC1_AACTCTTAGCAATATG	CD8-T	BC1
BC1_AACTCTTAGCCGCCTA	Unclassified	BC1
BC1_AACTCTTAGGTAGCCA	CD4-T	BC1
BC1_AACTCTTCAAGAAAGG	gd-T.3	BC1
BC1_AACTCTTCATATGGTC	CD4-T	BC1
BC1_AACTCTTGTTTGTGTG	CD4-T	BC1
BC1_AACTCTTTCAAACAAG	CD8-T	BC1
BC1_AACTCTTTCAAGGCTT	CD4-T	BC1
BC1_AACTCTTTCACGATGT	T-reg	BC1
BC1_AACTCTTTCAGCCTAA	CD4-T	BC1
BC1_AACTCTTTCAGGCAAG	CD8-T	BC1
BC1_AACTCTTTCGGAAATA	CD4-T	BC1
BC1_AACTCTTTCTCCCTGA	CD4-T	BC1
BC1_AACTCTTTCTGTACGA	gd-T.3	BC1
BC1_AACTGGTAGAGTGACC	CD4-T	BC1
BC1_AACTGGTCACCAGCAC	CD4-T	BC1
BC1_AACTGGTCATCTATGG	CD4-T	BC1
BC1_AACTGGTGTACAGACG	Mph	BC1
BC1_AACTGGTGTACTCAAC	CD4-T	BC1
BC1_AACTGGTTCAACACCA	gd-T.3	BC1
BC1_AACTGGTTCATACGGT	CD8-T	BC1
BC1_AACTGGTTCGATCCCT	gd-T.3	BC1
BC1_AACTTTCAGAGCTGGT	CD8-T	BC1
BC1_AACTTTCAGAGTACAT	T-reg	BC1
BC1_AACTTTCCAAAGCGGT	CD4-T	BC1
BC1_AACTTTCCAAGTTAAG	CD8-T	BC1
BC1_AACTTTCCATTGGCGC	CD8-T	BC1
BC1_AACTTTCTCAGTCCCT	CD4-T	BC1
BC1_AACTTTCTCTCTAAGG	CD8-T	BC1
BC1_AAGACCTAGACCTAGG	CD4-T	BC1
BC1_AAGACCTAGCGTGAGT	CD4-T	BC1
BC1_AAGACCTAGGATGGAA	CD4-T	BC1
BC1_AAGACCTCAGACAGGT	CD8-T	BC1
BC1_AAGACCTCATCAGTAC	CD8-T	BC1
BC1_AAGACCTGTAGCTGCC	CD4-T	BC1
BC1_AAGACCTGTGTTAAGA	CD8-T	BC1
BC1_AAGACCTTCATGGTCA	CD4-T	BC1
BC1_AAGACCTTCGTGACAT	CD8-T	BC1
BC1_AAGCCGCAGAATGTGT	gd-T.3	BC1
BC1_AAGCCGCAGGAGTTGC	CD4-T	BC1
BC1_AAGCCGCAGGCGCTCT	T-reg	BC1
BC1_AAGCCGCCAATGGAAT	CD8-T	BC1
BC1_AAGCCGCGTAGAGCTG	CD8-T	BC1
BC1_AAGCCGCGTAGCACGA	CD8-T	BC1
BC1_AAGCCGCGTCCGAACC	Unclassified	BC1
BC1_AAGCCGCGTCGAATCT	gd-T.2	BC1
BC1_AAGGAGCAGAAACCAT	Mph	BC1
BC1_AAGGAGCAGATGTGGC	CD4-T	BC1
BC1_AAGGAGCCAACTGCTA	CD8-T	BC1
BC1_AAGGAGCCATCTATGG	CD8-T	BC1
BC1_AAGGAGCGTACCGTTA	T-reg	BC1
BC1_AAGGAGCTCACTCTTA	CD4-T	BC1
BC1_AAGGAGCTCCAGGGCT	gd-T.2	BC1
BC1_AAGGAGCTCTGATTCT	CD4-T	BC1
BC1_AAGGCAGAGAAGAAGC	CD4-T	BC1
BC1_AAGGCAGAGACTACAA	CD8-T	BC1
BC1_AAGGCAGAGTACGATA	CD4-T	BC1
BC1_AAGGCAGAGTTACGGG	CD4-T	BC1
BC1_AAGGCAGCACCAGCAC	CD8-T	BC1
BC1_AAGGCAGCAGCTATTG	CD4-T	BC1
BC1_AAGGCAGGTAAATGTG	CD8-T	BC1
BC1_AAGGCAGGTAATAGCA	CD8-T	BC1
BC1_AAGGCAGGTACCGTTA	CD4-T	BC1
BC1_AAGGCAGGTCAACATC	CD8-T	BC1
BC1_AAGGCAGGTGCCTGGT	CD4-T	BC1
BC1_AAGGCAGTCAACACGT	CD8-T	BC1
BC1_AAGGTTCAGACGCAAC	T-reg	BC1
BC1_AAGGTTCAGGTGATTA	CD4-T	BC1
BC1_AAGGTTCCACGACGAA	CD8-T	BC1
BC1_AAGGTTCTCATGCTCC	CD8-T	BC1
BC1_AAGGTTCTCATGTGGT	CD8-T	BC1
BC1_AAGGTTCTCGGATGGA	CD8-T	BC1
BC1_AAGGTTCTCTGCAAGT	T-reg	BC1
BC1_AAGGTTCTCTTGTATC	CD4-T	BC1
BC1_AAGTCTGAGGAATTAC	CD8-T	BC1
BC1_AAGTCTGAGTACGCGA	CD4-T	BC1
BC1_AAGTCTGCACTTAACG	CD4-T	BC1
BC1_AAGTCTGCATGTCGAT	CD4-T	BC1
BC1_AAGTCTGCATTCCTGC	CD4-T	BC1
BC1_AAGTCTGTCGGAATCT	CD4-T	BC1
BC1_AATCCAGAGTACACCT	CD4-T	BC1
BC1_AATCCAGAGTACGCGA	CD8-T	BC1
BC1_AATCCAGCAAGGTGTG	CD8-T	BC1
BC1_AATCCAGCAGTCGTGC	CD8-T	BC1
BC1_AATCCAGCATATACCG	CD8-T	BC1
BC1_AATCCAGGTATAATGG	CD4-T	BC1
BC1_AATCCAGTCAGTTGAC	CD8-T	BC1
BC1_AATCCAGTCCCAAGAT	CD8-T	BC1
BC1_AATCCAGTCGTAGGAG	CD8-T	BC1
BC1_AATCCAGTCTACTATC	CD8-T	BC1
BC1_AATCCAGTCTTGCAAG	T-reg	BC1
BC1_AATCGGTAGTCTCAAC	CD4-T	BC1
BC1_AATCGGTCAATGCCAT	CD8-T	BC1
BC1_AATCGGTCACCAACCG	T-reg	BC1
BC1_AATCGGTCAGCGATCC	CD8-T	BC1
BC1_AATCGGTCATCAGTAC	CD8-T	BC1
BC1_AATCGGTCATTAGGCT	T-reg	BC1
BC1_AATCGGTGTACCTACA	CD8-T	BC1
BC1_AATCGGTGTCGTGGCT	CD8-T	BC1
BC1_AATCGGTGTTCCCTTG	CD4-T	BC1
BC1_AATCGGTGTTCCGGCA	CD4-T	BC1
BC1_AATCGGTGTTTACTCT	CD4-T	BC1
BC1_AATCGGTTCTGAGGGA	CD4-T	BC1
BC1_AATCGGTTCTGATACG	gd-T.3	BC1
BC1_ACACCAAAGCATGGCA	CD4-T	BC1
BC1_ACACCAACAACAACCT	CD8-T	BC1
BC1_ACACCAAGTGCTAGCC	CD8-T	BC1
BC1_ACACCAAGTTACGACT	CD8-T	BC1
BC1_ACACCCTAGCACGCCT	gd-T.3	BC1
BC1_ACACCCTAGTAGGCCA	CD8-T	BC1
BC1_ACACCCTCACGGTGTC	CD4-T	BC1
BC1_ACACCCTCACTGTGTA	T-reg	BC1
BC1_ACACCCTGTCGACTGC	Unclassified	BC1
BC1_ACACCCTGTCGCTTCT	CD4-T	BC1
BC1_ACACCCTGTCTGCGGT	CD4-T	BC1
BC1_ACACCCTGTTCAGCGC	CD8-T	BC1
BC1_ACACCCTTCCGAAGAG	CD8-T	BC1
BC1_ACACCCTTCGCATGGC	CD4-T	BC1
BC1_ACACCGGCACAGCCCA	CD8-T	BC1
BC1_ACACCGGGTAAGTGTA	CD8-T	BC1
BC1_ACACCGGGTCAATACC	CD4-T	BC1
BC1_ACACCGGGTCGGCACT	CD4-T	BC1
BC1_ACACTGACAGCTTCGG	CD8-T	BC1
BC1_ACACTGATCATCGGAT	CD4-T	BC1
BC1_ACACTGATCGATCCCT	CD8-T	BC1
BC1_ACAGCCGAGAGGGCTT	CD8-T	BC1
BC1_ACAGCCGAGCCGTCGT	CD8-T	BC1
BC1_ACAGCCGAGGGAAACA	CD8-T	BC1
BC1_ACAGCCGCAAAGGCGT	Mph	BC1
BC1_ACAGCCGCACGGTAGA	CD8-T	BC1
BC1_ACAGCCGGTTCTGGTA	CD8-T	BC1
BC1_ACAGCCGGTTTCGCTC	CD4-T	BC1
BC1_ACAGCCGTCAGTTGAC	CD4-T	BC1
BC1_ACAGCTAAGAGATGAG	CD8-T	BC1
BC1_ACAGCTAAGATGCCAG	CD8-T	BC1
BC1_ACAGCTACATATGAGA	CD8-T	BC1
BC1_ACAGCTAGTAGTGAAT	gd-T.3	BC1
BC1_ACAGCTAGTTAGATGA	Unclassified	BC1
BC1_ACAGCTAGTTCTGGTA	gd-T.3	BC1
BC1_ACAGCTATCACTTCAT	CD4-T	BC1
BC1_ACAGCTATCCACGTGG	CD4-T	BC1
BC1_ACAGCTATCTACCTGC	CD8-T	BC1
BC1_ACAGCTATCTCCAACC	CD4-T	BC1
BC1_ACAGCTATCTCCGGTT	CD8-T	BC1
BC1_ACATACGAGAAACGCC	CD4-T	BC1
BC1_ACATACGAGCCCAATT	CD8-T	BC1
BC1_ACATACGTCATGCTCC	CD8-T	BC1
BC1_ACATACGTCCCTAACC	CD8-T	BC1
BC1_ACATACGTCGAGAACG	CD8-T	BC1
BC1_ACATACGTCTAACTTC	CD4-T	BC1
BC1_ACATCAGAGAGTCTGG	CD8-T	BC1
BC1_ACATCAGAGCCACTAT	CD8-T	BC1
BC1_ACATCAGAGGACGAAA	CD4-T	BC1
BC1_ACATCAGAGTTCGCGC	CD4-T	BC1
BC1_ACATCAGCACCACGTG	T-reg	BC1
BC1_ACATCAGCACCGAAAG	CD8-T	BC1
BC1_ACATCAGCACTCTGTC	CD8-T	BC1
BC1_ACATCAGGTAGGGTAC	CD8-T	BC1
BC1_ACATCAGGTCGTTGTA	CD8-T	BC1
BC1_ACATCAGTCATCACCC	CD8-T	BC1
BC1_ACATGGTAGACAATAC	CD8-T	BC1
BC1_ACATGGTAGTCCGGTC	CD8-T	BC1
BC1_ACATGGTCAATAGCAA	CD8-T	BC1
BC1_ACATGGTCATACGCTA	CD4-T	BC1
BC1_ACATGGTGTAGCTAAA	CD8-T	BC1
BC1_ACATGGTGTCTAGCCG	CD4-T	BC1
BC1_ACATGGTGTGCCTGGT	CD8-T	BC1
BC1_ACATGGTGTTCCAACA	CD4-T	BC1
BC1_ACATGGTTCGAATGCT	CD4-T	BC1
BC1_ACATGGTTCGTGGTCG	CD4-T	BC1
BC1_ACATGGTTCTACGAGT	CD8-T	BC1
BC1_ACCAGTAAGCTAGGCA	CD4-T	BC1
BC1_ACCAGTAAGGGTCGAT	Mph	BC1
BC1_ACCAGTAAGGTGCTAG	CD4-T	BC1
BC1_ACCAGTAAGTACATGA	CD4-T	BC1
BC1_ACCAGTACAAGGACTG	CD8-T	BC1
BC1_ACCAGTACACGCTTTC	CD8-T	BC1
BC1_ACCAGTAGTAGGAGTC	CD4-T	BC1
BC1_ACCAGTAGTCCTCCAT	CD8-T	BC1
BC1_ACCAGTAGTCGCATAT	CD8-T	BC1
BC1_ACCAGTAGTCTCCCTA	CD8-T	BC1
BC1_ACCAGTAGTCTCTTAT	Unclassified	BC1
BC1_ACCAGTAGTTCACGGC	CD8-T	BC1
BC1_ACCAGTAGTTGAGTTC	CD8-T	BC1
BC1_ACCCACTAGACACGAC	CD4-T	BC1
BC1_ACCCACTAGCCACTAT	Mph	BC1
BC1_ACCCACTCAACCGCCA	CD4-T	BC1
BC1_ACCCACTCACACCGCA	T-reg	BC1
BC1_ACCCACTCACAGGTTT	CD8-T	BC1
BC1_ACCCACTCACTACAGT	Mph	BC1
BC1_ACCCACTCACTTAAGC	CD8-T	BC1
BC1_ACCCACTCAGGAACGT	CD8-T	BC1
BC1_ACCCACTGTCTGGAGA	T-reg	BC1
BC1_ACCCACTGTGTTCTTT	CD8-T	BC1
BC1_ACCCACTGTTATGTGC	gd-T.2	BC1
BC1_ACCCACTTCCAGATCA	Mph	BC1
BC1_ACCCACTTCCCGACTT	CD4-T	BC1
BC1_ACCCACTTCCCTCTTT	gd-T.9	BC1
BC1_ACCGTAACAGCCTTGG	CD8-T	BC1
BC1_ACCGTAAGTAAGCACG	CD8-T	BC1
BC1_ACCGTAAGTCTTCTCG	gd-T.3	BC1
BC1_ACCGTAATCGGTCCGA	CD8-T	BC1
BC1_ACCGTAATCTCTGTCG	Mph	BC1
BC1_ACCTTTACAACGATGG	CD8-T	BC1
BC1_ACCTTTACAGCCTATA	CD4-T	BC1
BC1_ACCTTTATCGAATCCA	CD8-T	BC1
BC1_ACCTTTATCGAGGTAG	CD8-T	BC1
BC1_ACGAGCCAGATCCTGT	T-reg	BC1
BC1_ACGAGCCAGGATGGTC	CD8-T	BC1
BC1_ACGAGCCCAATCTACG	CD4-T	BC1
BC1_ACGAGCCTCACGGTTA	gd-T.3	BC1
BC1_ACGAGCCTCGGCGCAT	CD8-T	BC1
BC1_ACGAGCCTCTCCAACC	CD4-T	BC1
BC1_ACGAGGAAGCCCAGCT	CD4-T	BC1
BC1_ACGAGGAAGCCTCGTG	CD4-T	BC1
BC1_ACGAGGACAAGACGTG	CD4-T	BC1
BC1_ACGAGGACACCGCTAG	CD8-T	BC1
BC1_ACGAGGACAGGATCGA	CD8-T	BC1
BC1_ACGAGGAGTCTCACCT	T-reg	BC1
BC1_ACGAGGAGTGCAACTT	CD8-T	BC1
BC1_ACGAGGATCCAATGGT	CD4-T	BC1
BC1_ACGAGGATCGAGAACG	CD4-T	BC1
BC1_ACGATACAGGAATCGC	CD8-T	BC1
BC1_ACGATACAGTGAACGC	CD8-T	BC1
BC1_ACGATACCAAGTAGTA	T-reg	BC1
BC1_ACGATACCACGCTTTC	CD4-T	BC1
BC1_ACGATACCATGGTAGG	CD4-T	BC1
BC1_ACGATACGTAGCGTGA	CD4-T	BC1
BC1_ACGATACGTGTATGGG	CD4-T	BC1
BC1_ACGATACGTTCCATGA	CD8-T	BC1
BC1_ACGATACTCACATACG	CD4-T	BC1
BC1_ACGATACTCGCCTGTT	CD4-T	BC1
BC1_ACGATACTCTGCAAGT	CD8-T	BC1
BC1_ACGATGTAGACAGAGA	CD8-T	BC1
BC1_ACGATGTAGGGTGTTG	CD8-T	BC1
BC1_ACGATGTCAAGAAGAG	CD8-T	BC1
BC1_ACGATGTCAATGTAAG	T-reg	BC1
BC1_ACGATGTCATTACCTT	CD8-T	BC1
BC1_ACGATGTGTAAACCTC	CD4-T	BC1
BC1_ACGATGTGTTGGAGGT	CD4-T	BC1
BC1_ACGATGTTCCAAGTAC	CD8-T	BC1
BC1_ACGATGTTCGAGAACG	CD4-T	BC1
BC1_ACGATGTTCGCCTGAG	CD8-T	BC1
BC1_ACGATGTTCTTTACGT	gd-T.2	BC1
BC1_ACGCAGCAGAAACCGC	CD8-T	BC1
BC1_ACGCAGCAGTATCGAA	CD4-T	BC1
BC1_ACGCAGCCAATCCGAT	CD8-T	BC1
BC1_ACGCAGCCACCTTGTC	CD8-T	BC1
BC1_ACGCAGCGTACGCTGC	CD8-T	BC1
BC1_ACGCAGCGTACTTAGC	T-reg	BC1
BC1_ACGCAGCTCGCCTGTT	CD4-T	BC1
BC1_ACGCAGCTCGTACGGC	CD8-T	BC1
BC1_ACGCAGCTCTGAAAGA	CD8-T	BC1
BC1_ACGCCAGAGACGACGT	CD4-T	BC1
BC1_ACGCCAGAGATGCCAG	CD8-T	BC1
BC1_ACGCCAGAGGAGCGTT	CD4-T	BC1
BC1_ACGCCAGAGGCATGGT	CD4-T	BC1
BC1_ACGCCAGCATTCCTCG	gd-T.9	BC1
BC1_ACGCCAGGTTAGTGGG	CD4-T	BC1
BC1_ACGCCAGTCCCAAGTA	CD4-T	BC1
BC1_ACGCCAGTCCTAGGGC	CD4-T	BC1
BC1_ACGCCAGTCCTTTCGG	CD4-T	BC1
BC1_ACGCCGAAGAAACCAT	CD8-T	BC1
BC1_ACGCCGAAGAGTCGGT	CD8-T	BC1
BC1_ACGCCGAAGATCCCGC	Mph	BC1
BC1_ACGCCGAAGCCGCCTA	T-reg	BC1
BC1_ACGCCGAAGCGTGAGT	CD8-T	BC1
BC1_ACGCCGAGTTAGGGTG	CD4-T	BC1
BC1_ACGCCGATCCTTGACC	CD8-T	BC1
BC1_ACGCCGATCTCAAACG	CD4-T	BC1
BC1_ACGCCGATCTCGCATC	CD8-T	BC1
BC1_ACGCCGATCTTGCATT	CD4-T	BC1
BC1_ACGGAGAAGACCTAGG	CD4-T	BC1
BC1_ACGGAGAAGACGCTTT	CD4-T	BC1
BC1_ACGGAGAAGCGTTGCC	CD4-T	BC1
BC1_ACGGAGACAGCGTCCA	CD8-T	BC1
BC1_ACGGAGACATGAGCGA	CD8-T	BC1
BC1_ACGGAGAGTGGCCCTA	CD4-T	BC1
BC1_ACGGAGAGTGGCTCCA	CD8-T	BC1
BC1_ACGGAGAGTTGGAGGT	CD4-T	BC1
BC1_ACGGAGAGTTGTACAC	CD4-T	BC1
BC1_ACGGAGATCAACGGCC	CD8-T	BC1
BC1_ACGGAGATCACCACCT	CD4-T	BC1
BC1_ACGGAGATCTGAGGGA	CD4-T	BC1
BC1_ACGGCCAAGAAGGACA	Mph	BC1
BC1_ACGGCCAAGCAATATG	CD4-T	BC1
BC1_ACGGCCAAGCAGCCTC	CD4-T	BC1
BC1_ACGGCCAAGGGCTCTC	CD8-T	BC1
BC1_ACGGCCAAGTGTTAGA	CD8-T	BC1
BC1_ACGGCCACAACTGGCC	CD8-T	BC1
BC1_ACGGCCACATATGAGA	gd-T.3	BC1
BC1_ACGGCCAGTACGCACC	CD8-T	BC1
BC1_ACGGCCAGTCATTAGC	CD4-T	BC1
BC1_ACGGCCAGTTTAAGCC	CD8-T	BC1
BC1_ACGGCCATCCAATGGT	CD8-T	BC1
BC1_ACGGCCATCCATTCTA	CD8-T	BC1
BC1_ACGGCCATCCCTCTTT	CD8-T	BC1
BC1_ACGGCCATCGTCCGTT	CD4-T	BC1
BC1_ACGGGCTAGATCGATA	CD8-T	BC1
BC1_ACGGGCTAGGTAGCCA	CD8-T	BC1
BC1_ACGGGCTCACAGGCCT	T-reg	BC1
BC1_ACGGGCTGTCCGACGT	CD8-T	BC1
BC1_ACGGGCTGTCTGGTCG	gd-T.2	BC1
BC1_ACGGGCTGTGTATGGG	CD8-T	BC1
BC1_ACGGGCTTCCCTTGCA	CD8-T	BC1
BC1_ACGGGCTTCCGTTGCT	CD8-T	BC1
BC1_ACGGGCTTCTTCTGGC	CD8-T	BC1
BC1_ACGGGTCAGAAACCTA	gd-T.3	BC1
BC1_ACGGGTCAGCACCGTC	CD8-T	BC1
BC1_ACGGGTCAGCGAAGGG	B	BC1
BC1_ACGGGTCAGCGATTCT	CD4-T	BC1
BC1_ACGGGTCAGGGAACGG	Mph	BC1
BC1_ACGGGTCAGTAGATGT	gd-T.2	BC1
BC1_ACGGGTCCAGCTGCAC	CD4-T	BC1
BC1_ACGGGTCGTAAGTAGT	CD8-T	BC1
BC1_ACGGGTCGTTCATGGT	CD8-T	BC1
BC1_ACGGGTCGTTGAGTTC	gd-T.3	BC1
BC1_ACGGGTCGTTGATTCG	CD8-T	BC1
BC1_ACGGGTCGTTGTTTGG	CD8-T	BC1
BC1_ACGGGTCTCATAGCAC	CD8-T	BC1
BC1_ACGGGTCTCCGTAGTA	Mph	BC1
BC1_ACGGGTCTCGCGTTTC	CD8-T	BC1
BC1_ACGGGTCTCGGCTACG	CD8-T	BC1
BC1_ACGTCAAAGATAGCAT	CD8-T	BC1
BC1_ACGTCAAAGCCGGTAA	CD4-T	BC1
BC1_ACGTCAAAGGAATGGA	CD4-T	BC1
BC1_ACGTCAAAGGTGCACA	CD4-T	BC1
BC1_ACGTCAAAGTCGTACT	CD4-T	BC1
BC1_ACGTCAACAGCGATCC	CD8-T	BC1
BC1_ACGTCAAGTCTAGCGC	CD4-T	BC1
BC1_ACGTCAAGTGCCTGGT	CD4-T	BC1
BC1_ACGTCAAGTGCCTGTG	CD8-T	BC1
BC1_ACGTCAATCACCACCT	CD8-T	BC1
BC1_ACGTCAATCGAGAGCA	T-reg	BC1
BC1_ACGTCAATCGTCGTTC	CD4-T	BC1
BC1_ACTATCTAGATCGGGT	CD8-T	BC1
BC1_ACTATCTAGGAGTAGA	CD8-T	BC1
BC1_ACTATCTCACAGATTC	CD8-T	BC1
BC1_ACTATCTCACATCCGG	CD8-T	BC1
BC1_ACTATCTCACATGACT	CD4-T	BC1
BC1_ACTATCTCACGGACAA	CD8-T	BC1
BC1_ACTATCTCACTCGACG	CD4-T	BC1
BC1_ACTATCTCAGCTTAAC	CD8-T	BC1
BC1_ACTATCTGTAGCCTCG	CD8-T	BC1
BC1_ACTATCTGTCTCTCGT	CD8-T	BC1
BC1_ACTATCTGTGGTACAG	CD8-T	BC1
BC1_ACTATCTGTTAGATGA	CD4-T	BC1
BC1_ACTATCTTCGCCGTGA	Unclassified	BC1
BC1_ACTATCTTCTTTCCTC	CD8-T	BC1
BC1_ACTGAACAGGGTATCG	CD8-T	BC1
BC1_ACTGAACAGTCCAGGA	CD8-T	BC1
BC1_ACTGAACCACGACTCG	CD4-T	BC1
BC1_ACTGAACCACTTCTGC	T-reg	BC1
BC1_ACTGAACCATGTCTCC	CD8-T	BC1
BC1_ACTGAACGTAATAGCA	CD4-T	BC1
BC1_ACTGAGTAGCAATCTC	CD8-T	BC1
BC1_ACTGAGTAGCTGAACG	CD8-T	BC1
BC1_ACTGAGTAGGCAATTA	gd-T.3	BC1
BC1_ACTGAGTAGTGAACGC	CD8-T	BC1
BC1_ACTGAGTGTCCGAATT	gd-T.2	BC1
BC1_ACTGAGTGTGCAGACA	CD8-T	BC1
BC1_ACTGAGTGTTCACCTC	gd-T.3	BC1
BC1_ACTGAGTTCACAATGC	CD4-T	BC1
BC1_ACTGAGTTCGCCAAAT	CD8-T	BC1
BC1_ACTGAGTTCTGCTGCT	CD8-T	BC1
BC1_ACTGATGAGCGCTTAT	Mph	BC1
BC1_ACTGATGAGTGTCCAT	CD8-T	BC1
BC1_ACTGATGCAGGACGTA	CD8-T	BC1
BC1_ACTGATGGTAACGCGA	CD4-T	BC1
BC1_ACTGATGGTATCAGTC	CD4-T	BC1
BC1_ACTGATGGTCGCCATG	CD4-T	BC1
BC1_ACTGATGGTCTTGTCC	CD8-T	BC1
BC1_ACTGATGGTGTCTGAT	CD4-T	BC1
BC1_ACTGATGGTTGCGTTA	CD8-T	BC1
BC1_ACTGCTCAGAAGGTGA	CD4-T	BC1
BC1_ACTGCTCAGACCCACC	CD8-T	BC1
BC1_ACTGCTCAGCTGTTCA	CD8-T	BC1
BC1_ACTGCTCAGGGCACTA	CD8-T	BC1
BC1_ACTGCTCAGTCGAGTG	CD8-T	BC1
BC1_ACTGCTCCAAGCTGTT	CD4-T	BC1
BC1_ACTGCTCCAGCTCCGA	gd-T.3	BC1
BC1_ACTGCTCCAGTACACT	CD8-T	BC1
BC1_ACTGCTCCAGTTCCCT	CD8-T	BC1
BC1_ACTGCTCCATACGCTA	gd-T.2	BC1
BC1_ACTGCTCGTCAAACTC	T-reg	BC1
BC1_ACTGCTCGTCAACTGT	CD4-T	BC1
BC1_ACTGCTCGTCAGCTAT	CD8-T	BC1
BC1_ACTGCTCGTCCATGAT	CD8-T	BC1
BC1_ACTGCTCGTCCCTTGT	CD8-T	BC1
BC1_ACTGCTCTCAGCTTAG	CD8-T	BC1
BC1_ACTGCTCTCCGCAGTG	CD4-T	BC1
BC1_ACTGCTCTCGGCTACG	CD4-T	BC1
BC1_ACTGCTCTCGTACCGG	CD4-T	BC1
BC1_ACTGCTCTCTCTGAGA	CD8-T	BC1
BC1_ACTGCTCTCTGCGACG	CD8-T	BC1
BC1_ACTGTCCAGAATTGTG	CD8-T	BC1
BC1_ACTGTCCAGGAGTCTG	CD8-T	BC1
BC1_ACTGTCCAGGCAAAGA	gd-T.9	BC1
BC1_ACTGTCCAGTGCAAGC	CD4-T	BC1
BC1_ACTGTCCCAAGCGAGT	CD4-T	BC1
BC1_ACTGTCCCACATTTCT	gd-T.3	BC1
BC1_ACTGTCCCACCGCTAG	CD8-T	BC1
BC1_ACTGTCCCATCGGGTC	T-reg	BC1
BC1_ACTGTCCCATTGAGCT	CD4-T	BC1
BC1_ACTGTCCCATTTGCCC	CD8-T	BC1
BC1_ACTGTCCGTCTCTTTA	CD8-T	BC1
BC1_ACTGTCCGTGCGGTAA	CD8-T	BC1
BC1_ACTGTCCTCATGGTCA	CD8-T	BC1
BC1_ACTGTCCTCCGTCATC	CD8-T	BC1
BC1_ACTGTCCTCTCCGGTT	CD4-T	BC1
BC1_ACTTACTAGATATACG	gd-T.9	BC1
BC1_ACTTACTAGCAGGCTA	Unclassified	BC1
BC1_ACTTACTAGGCGACAT	CD8-T	BC1
BC1_ACTTACTAGGTGGGTT	CD8-T	BC1
BC1_ACTTACTCACACAGAG	CD4-T	BC1
BC1_ACTTACTCACATCTTT	CD8-T	BC1
BC1_ACTTACTCACGGTAGA	CD8-T	BC1
BC1_ACTTACTCAGCCTTGG	T-reg	BC1
BC1_ACTTACTCAGGGATTG	CD8-T	BC1
BC1_ACTTACTCAGGGCATA	CD8-T	BC1
BC1_ACTTACTGTAACGTTC	T-reg	BC1
BC1_ACTTACTTCCAGATCA	CD8-T	BC1
BC1_ACTTACTTCGCCAAAT	CD8-T	BC1
BC1_ACTTACTTCTTTAGTC	CD8-T	BC1
BC1_ACTTGTTAGAACTCGG	gd-T.3	BC1
BC1_ACTTGTTAGACTACAA	CD8-T	BC1
BC1_ACTTGTTAGGAGCGTT	CD4-T	BC1
BC1_ACTTGTTCACCAACCG	CD4-T	BC1
BC1_ACTTGTTCACCCTATC	CD8-T	BC1
BC1_ACTTGTTCAGTAGAGC	CD8-T	BC1
BC1_ACTTGTTCAGTCGATT	CD8-T	BC1
BC1_ACTTGTTGTAAAGGAG	CD8-T	BC1
BC1_ACTTGTTGTGAAATCA	CD4-T	BC1
BC1_ACTTGTTGTGGCAAAC	CD4-T	BC1
BC1_ACTTGTTTCTTTAGTC	CD8-T	BC1
BC1_ACTTTCAAGAAACCAT	CD8-T	BC1
BC1_ACTTTCAAGACAGGCT	CD4-T	BC1
BC1_ACTTTCAAGACTCGGA	CD8-T	BC1
BC1_ACTTTCAAGAGGACGG	CD4-T	BC1
BC1_ACTTTCAAGTCATGCT	CD8-T	BC1
BC1_ACTTTCACAGTAGAGC	CD8-T	BC1
BC1_ACTTTCACATTCTTAC	CD4-T	BC1
BC1_ACTTTCAGTAGAAAGG	CD4-T	BC1
BC1_ACTTTCAGTAGCTGCC	CD8-T	BC1
BC1_ACTTTCAGTTATCACG	CD8-T	BC1
BC1_ACTTTCATCCCTGACT	CD8-T	BC1
BC1_ACTTTCATCTACTCAT	Mph	BC1
BC1_ACTTTCATCTGCGACG	B	BC1
BC1_AGAATAGAGCATCATC	CD8-T	BC1
BC1_AGAATAGAGGCATGTG	CD8-T	BC1
BC1_AGAATAGCAGTCTTCC	CD8-T	BC1
BC1_AGAATAGGTAGCGCAA	T-reg	BC1
BC1_AGAATAGGTCCAGTTA	CD8-T	BC1
BC1_AGAATAGTCACTGGGC	CD4-T	BC1
BC1_AGAATAGTCCCACTTG	CD8-T	BC1
BC1_AGACGTTAGAGTAATC	CD8-T	BC1
BC1_AGACGTTAGGCCCTCA	T-reg	BC1
BC1_AGACGTTAGTGGGTTG	gd-T.2	BC1
BC1_AGACGTTAGTTTCCTT	CD8-T	BC1
BC1_AGACGTTCACACCGAC	CD8-T	BC1
BC1_AGACGTTGTGCAGTAG	CD8-T	BC1
BC1_AGACGTTGTGCATCTA	CD8-T	BC1
BC1_AGACGTTTCGACGGAA	gd-T.3	BC1
BC1_AGACGTTTCGTGTAGT	CD8-T	BC1
BC1_AGAGCGAAGCGATTCT	CD8-T	BC1
BC1_AGAGCGAAGTGAACGC	CD8-T	BC1
BC1_AGAGCGACAAGCCATT	CD8-T	BC1
BC1_AGAGCGACAATAGAGT	CD4-T	BC1
BC1_AGAGCGACATGTAAGA	CD4-T	BC1
BC1_AGAGCGAGTAGAGGAA	CD8-T	BC1
BC1_AGAGCGAGTCTAGCCG	CD8-T	BC1
BC1_AGAGCGAGTGAGGGTT	CD8-T	BC1
BC1_AGAGCGAGTGGCGAAT	CD4-T	BC1
BC1_AGAGCGAGTGGCTCCA	gd-T.3	BC1
BC1_AGAGCGAGTTCTCATT	CD8-T	BC1
BC1_AGAGCGATCCCTCTTT	CD4-T	BC1
BC1_AGAGCGATCTGCTTGC	CD8-T	BC1
BC1_AGAGCTTAGCCAACAG	CD4-T	BC1
BC1_AGAGCTTAGGGATCTG	CD4-T	BC1
BC1_AGAGCTTAGTAGGTGC	CD8-T	BC1
BC1_AGAGCTTCAAAGTGCG	CD4-T	BC1
BC1_AGAGCTTCACACCGCA	gd-T.3	BC1
BC1_AGAGCTTCATATGCTG	CD8-T	BC1
BC1_AGAGCTTCATCAGTAC	CD4-T	BC1
BC1_AGAGCTTCATCTATGG	CD8-T	BC1
BC1_AGAGCTTGTCAGAATA	CD4-T	BC1
BC1_AGAGCTTTCTACTTAC	CD4-T	BC1
BC1_AGAGTGGAGCCTCGTG	CD8-T	BC1
BC1_AGAGTGGAGCTGCAAG	CD4-T	BC1
BC1_AGAGTGGAGTGTCCAT	gd-T.3	BC1
BC1_AGAGTGGAGTGTTAGA	CD4-T	BC1
BC1_AGAGTGGAGTTCGATC	CD4-T	BC1
BC1_AGAGTGGCACACAGAG	CD8-T	BC1
BC1_AGAGTGGCAGTAACGG	CD4-T	BC1
BC1_AGAGTGGGTAAATACG	CD8-T	BC1
BC1_AGAGTGGGTACAGTTC	CD8-T	BC1
BC1_AGAGTGGTCAAACGGG	CD8-T	BC1
BC1_AGAGTGGTCACATACG	CD4-T	BC1
BC1_AGAGTGGTCGGCGCAT	CD4-T	BC1
BC1_AGAGTGGTCTTATCTG	CD8-T	BC1
BC1_AGAGTGGTCTTGAGAC	CD4-T	BC1
BC1_AGATCTGAGCTGCAAG	gd-T.3	BC1
BC1_AGATCTGAGGCCCTTG	Unclassified	BC1
BC1_AGATCTGAGTGGTAAT	CD4-T	BC1
BC1_AGATCTGCAGTCCTTC	gd-T.9	BC1
BC1_AGATCTGCAGTGAGTG	CD4-T	BC1
BC1_AGATCTGCAGTTTACG	CD4-T	BC1
BC1_AGATCTGCATGCTAGT	CD4-T	BC1
BC1_AGATCTGCATGGGACA	CD4-T	BC1
BC1_AGATCTGCATTATCTC	CD8-T	BC1
BC1_AGATCTGGTCTCCATC	CD8-T	BC1
BC1_AGATCTGTCAGCTGGC	CD4-T	BC1
BC1_AGATCTGTCATTTGGG	Mph	BC1
BC1_AGATCTGTCGGCGCAT	CD8-T	BC1
BC1_AGATCTGTCTTACCGC	CD8-T	BC1
BC1_AGATTGCAGTTGTCGT	CD4-T	BC1
BC1_AGATTGCCAATTCCTT	gd-T.3	BC1
BC1_AGATTGCCACCAGGCT	CD4-T	BC1
BC1_AGATTGCGTAGGGACT	CD4-T	BC1
BC1_AGATTGCGTCACCTAA	CD8-T	BC1
BC1_AGATTGCGTGTGAATA	CD4-T	BC1
BC1_AGATTGCTCAGCCTAA	CD8-T	BC1
BC1_AGCAGCCAGGTGCACA	CD4-T	BC1
BC1_AGCAGCCAGTGAAGTT	CD8-T	BC1
BC1_AGCAGCCCAAGGACTG	gd-T.2	BC1
BC1_AGCAGCCCATTCACTT	CD8-T	BC1
BC1_AGCAGCCCATTGGTAC	CD8-T	BC1
BC1_AGCAGCCGTAGAGTGC	CD8-T	BC1
BC1_AGCAGCCGTAGCTTGT	CD8-T	BC1
BC1_AGCAGCCGTCGGCACT	CD8-T	BC1
BC1_AGCAGCCGTGACCAAG	CD4-T	BC1
BC1_AGCAGCCGTGTAATGA	CD8-T	BC1
BC1_AGCAGCCGTTACGCGC	gd-T.9	BC1
BC1_AGCAGCCGTTATTCTC	CD4-T	BC1
BC1_AGCAGCCGTTGTACAC	CD4-T	BC1
BC1_AGCAGCCTCGAACGGA	CD8-T	BC1
BC1_AGCAGCCTCGTTGCCT	CD4-T	BC1
BC1_AGCATACAGATCGGGT	CD4-T	BC1
BC1_AGCATACAGGCTACGA	CD4-T	BC1
BC1_AGCATACCACGAGGTA	CD8-T	BC1
BC1_AGCATACCACGGCCAT	CD4-T	BC1
BC1_AGCATACCATCCGCGA	CD8-T	BC1
BC1_AGCATACGTAAGAGGA	CD4-T	BC1
BC1_AGCATACGTAGGACAC	Mph	BC1
BC1_AGCATACGTCGCATAT	CD8-T	BC1
BC1_AGCATACGTCTAGGTT	CD8-T	BC1
BC1_AGCATACTCCCTCTTT	Mph	BC1
BC1_AGCCTAAAGAGCTGGT	CD8-T	BC1
BC1_AGCCTAAAGCAGCCTC	CD4-T	BC1
BC1_AGCCTAAAGGATTCGG	CD4-T	BC1
BC1_AGCCTAAAGTACGCCC	CD4-T	BC1
BC1_AGCCTAACAAGCCGTC	CD8-T	BC1
BC1_AGCCTAACAATAAGCA	CD4-T	BC1
BC1_AGCCTAACACCTTGTC	CD8-T	BC1
BC1_AGCCTAACATCCGCGA	CD8-T	BC1
BC1_AGCCTAACATGGTAGG	CD4-T	BC1
BC1_AGCCTAAGTCAAAGCG	CD8-T	BC1
BC1_AGCCTAAGTGAGGGTT	CD4-T	BC1
BC1_AGCCTAAGTTCGAATC	CD4-T	BC1
BC1_AGCCTAATCAGTACGT	CD8-T	BC1
BC1_AGCGGTCCACGGATAG	CD4-T	BC1
BC1_AGCGGTCCACTTACGA	CD4-T	BC1
BC1_AGCGGTCCATGGAATA	T-reg	BC1
BC1_AGCGGTCCATGTTGAC	gd-T.3	BC1
BC1_AGCGGTCGTTTGACTG	CD4-T	BC1
BC1_AGCGGTCTCAACACTG	CD8-T	BC1
BC1_AGCGGTCTCATAACCG	CD8-T	BC1
BC1_AGCGTATAGTGACATA	gd-T.3	BC1
BC1_AGCGTATCAAAGCAAT	CD8-T	BC1
BC1_AGCGTATCACATCCGG	CD4-T	BC1
BC1_AGCGTATTCATGTCCC	CD8-T	BC1
BC1_AGCGTCGAGGGTATCG	CD8-T	BC1
BC1_AGCGTCGCAATTGCTG	CD4-T	BC1
BC1_AGCGTCGCACAAGTAA	CD8-T	BC1
BC1_AGCGTCGCAGATCGGA	CD8-T	BC1
BC1_AGCGTCGCAGCCAGAA	CD4-T	BC1
BC1_AGCGTCGGTTGCCTCT	CD4-T	BC1
BC1_AGCGTCGTCGCTTGTC	CD4-T	BC1
BC1_AGCTCCTAGTGGTCCC	CD8-T	BC1
BC1_AGCTCCTCACGCTTTC	CD4-T	BC1
BC1_AGCTCCTCATCCGCGA	Mph	BC1
BC1_AGCTCCTCATGTAAGA	CD4-T	BC1
BC1_AGCTCCTGTATGAATG	CD8-T	BC1
BC1_AGCTCCTGTCCCGACA	CD4-T	BC1
BC1_AGCTCCTGTGTAACGG	CD8-T	BC1
BC1_AGCTCCTTCCGGGTGT	CD8-T	BC1
BC1_AGCTCCTTCGGAAATA	CD8-T	BC1
BC1_AGCTCCTTCTGGCGTG	CD8-T	BC1
BC1_AGCTCCTTCTTGTACT	CD8-T	BC1
BC1_AGCTCTCAGGATGGAA	CD8-T	BC1
BC1_AGCTCTCAGGGCTCTC	CD4-T	BC1
BC1_AGCTCTCCAAGCTGAG	T-reg	BC1
BC1_AGCTCTCCAGCTGCTG	CD8-T	BC1
BC1_AGCTCTCGTACTTCTT	CD8-T	BC1
BC1_AGCTCTCGTAGCGCTC	gd-T.2	BC1
BC1_AGCTCTCGTCTCTTTA	CD8-T	BC1
BC1_AGCTCTCGTGAGGGTT	CD8-T	BC1
BC1_AGCTCTCGTGTAATGA	CD4-T	BC1
BC1_AGCTCTCGTTCTCATT	CD8-T	BC1
BC1_AGCTCTCTCCTGTACC	B	BC1
BC1_AGCTCTCTCCTTAATC	CD8-T	BC1
BC1_AGCTCTCTCGCCAGCA	CD4-T	BC1
BC1_AGCTTGAAGGGTGTGT	CD8-T	BC1
BC1_AGCTTGACAACTGGCC	CD8-T	BC1
BC1_AGCTTGACAAGGCTCC	T-reg	BC1
BC1_AGCTTGACAGCTTCGG	CD4-T	BC1
BC1_AGCTTGAGTCCCTTGT	CD8-T	BC1
BC1_AGCTTGAGTCGGCATC	CD8-T	BC1
BC1_AGCTTGATCACAATGC	CD4-T	BC1
BC1_AGCTTGATCACGCATA	CD4-T	BC1
BC1_AGCTTGATCCACTGGG	CD8-T	BC1
BC1_AGCTTGATCGAATGGG	CD8-T	BC1
BC1_AGCTTGATCGTAGATC	CD4-T	BC1
BC1_AGCTTGATCGTTTGCC	CD4-T	BC1
BC1_AGGCCACCAGGTGGAT	CD4-T	BC1
BC1_AGGCCACGTATCAGTC	CD4-T	BC1
BC1_AGGCCACGTCCAGTAT	CD8-T	BC1
BC1_AGGCCACGTTGTCTTT	CD8-T	BC1
BC1_AGGCCACTCACTATTC	CD4-T	BC1
BC1_AGGCCACTCGTTTGCC	T-reg	BC1
BC1_AGGCCACTCTGCCAGG	gd-T.2	BC1
BC1_AGGCCGTAGATACACA	CD8-T	BC1
BC1_AGGCCGTCAAACCTAC	CD4-T	BC1
BC1_AGGCCGTCAAGGTGTG	CD8-T	BC1
BC1_AGGCCGTCACTTGGAT	CD8-T	BC1
BC1_AGGCCGTCATGCTGGC	CD8-T	BC1
BC1_AGGCCGTGTATAAACG	CD8-T	BC1
BC1_AGGCCGTGTCGCTTCT	CD4-T	BC1
BC1_AGGCCGTGTGAGGGTT	CD4-T	BC1
BC1_AGGCCGTGTTCCCTTG	CD4-T	BC1
BC1_AGGCCGTGTTCCGTCT	CD4-T	BC1
BC1_AGGGAGTAGCGGATCA	CD8-T	BC1
BC1_AGGGAGTAGTGTACGG	CD4-T	BC1
BC1_AGGGAGTCAAATTGCC	CD4-T	BC1
BC1_AGGGAGTCAGTGACAG	CD4-T	BC1
BC1_AGGGAGTGTCTAAAGA	CD4-T	BC1
BC1_AGGGAGTGTGCAGGTA	CD4-T	BC1
BC1_AGGGAGTGTGGGTATG	CD4-T	BC1
BC1_AGGGAGTGTTATCGGT	CD8-T	BC1
BC1_AGGGAGTTCACCGTAA	T-reg	BC1
BC1_AGGGAGTTCAGCCTAA	CD8-T	BC1
BC1_AGGGAGTTCAGGATCT	Mph	BC1
BC1_AGGGAGTTCGGAGCAA	CD4-T	BC1
BC1_AGGGAGTTCTGGTTCC	CD4-T	BC1
BC1_AGGGATGAGTCGAGTG	Unclassified	BC1
BC1_AGGGATGCATGCCCGA	Unclassified	BC1
BC1_AGGGATGGTGACAAAT	CD8-T	BC1
BC1_AGGGATGTCATCGGAT	CD8-T	BC1
BC1_AGGGTGAAGCTAACAA	CD8-T	BC1
BC1_AGGGTGAAGTGACTCT	CD8-T	BC1
BC1_AGGGTGAGTCTCTTTA	CD8-T	BC1
BC1_AGGGTGAGTGATAAGT	CD4-T	BC1
BC1_AGGGTGAGTGCTAGCC	T-reg	BC1
BC1_AGGGTGATCAGCACAT	CD4-T	BC1
BC1_AGGGTGATCCTATGTT	CD8-T	BC1
BC1_AGGGTGATCGTTTAGG	CD4-T	BC1
BC1_AGGTCATAGAAGCCCA	CD8-T	BC1
BC1_AGGTCATCAACTGCTA	CD8-T	BC1
BC1_AGGTCATCACAGACTT	CD8-T	BC1
BC1_AGGTCATCACCATCCT	T-reg	BC1
BC1_AGGTCATCAGCGTCCA	CD4-T	BC1
BC1_AGGTCATCATGGTCAT	gd-T.2	BC1
BC1_AGGTCATGTCCGAAGA	CD8-T	BC1
BC1_AGGTCATGTGATAAGT	CD8-T	BC1
BC1_AGGTCATGTGATGATA	T-reg	BC1
BC1_AGGTCATGTGTATGGG	CD8-T	BC1
BC1_AGGTCATGTTAGAACA	CD8-T	BC1
BC1_AGGTCATGTTCAACCA	CD8-T	BC1
BC1_AGGTCATGTTCAGACT	CD8-T	BC1
BC1_AGGTCATTCCACGTGG	CD8-T	BC1
BC1_AGGTCATTCGCGTAGC	CD8-T	BC1
BC1_AGGTCATTCGTGGTCG	CD4-T	BC1
BC1_AGGTCATTCTAGCACA	gd-T.3	BC1
BC1_AGGTCATTCTTAACCT	CD8-T	BC1
BC1_AGGTCATTCTTCATGT	Mph	BC1
BC1_AGGTCATTCTTCGGTC	CD8-T	BC1
BC1_AGGTCCGAGTAAGTAC	CD8-T	BC1
BC1_AGGTCCGCAGCCAATT	CD8-T	BC1
BC1_AGGTCCGCATTACCTT	CD4-T	BC1
BC1_AGGTCCGGTACCATCA	CD8-T	BC1
BC1_AGGTCCGGTAGAAGGA	CD8-T	BC1
BC1_AGGTCCGGTAGCGTAG	CD4-T	BC1
BC1_AGGTCCGGTATATGAG	CD8-T	BC1
BC1_AGGTCCGGTATGGTTC	CD8-T	BC1
BC1_AGGTCCGGTATTCTCT	CD8-T	BC1
BC1_AGGTCCGGTCCGAAGA	CD4-T	BC1
BC1_AGGTCCGGTTCGTGAT	gd-T.2	BC1
BC1_AGGTCCGTCAACCATG	CD4-T	BC1
BC1_AGTAGTCAGCATCATC	CD4-T	BC1
BC1_AGTAGTCGTCGTTGTA	CD4-T	BC1
BC1_AGTAGTCGTGCGAAAC	CD4-T	BC1
BC1_AGTAGTCGTTTGTTTC	CD4-T	BC1
BC1_AGTAGTCTCACAAACC	CD8-T	BC1
BC1_AGTAGTCTCAGCTCTC	Mph	BC1
BC1_AGTAGTCTCATGTCTT	T-reg	BC1
BC1_AGTAGTCTCGTGACAT	CD8-T	BC1
BC1_AGTAGTCTCTTACCGC	CD8-T	BC1
BC1_AGTAGTCTCTTATCTG	CD8-T	BC1
BC1_AGTAGTCTCTTGGGTA	Unclassified	BC1
BC1_AGTCTTTAGATAGTCA	CD8-T	BC1
BC1_AGTCTTTAGATGTTAG	CD8-T	BC1
BC1_AGTCTTTAGTCGATAA	CD8-T	BC1
BC1_AGTCTTTAGTGTTAGA	CD8-T	BC1
BC1_AGTCTTTCAACCGCCA	CD8-T	BC1
BC1_AGTCTTTCAATAACGA	CD4-T	BC1
BC1_AGTCTTTCATTTGCTT	T-reg	BC1
BC1_AGTCTTTGTAGTACCT	CD4-T	BC1
BC1_AGTCTTTGTGAACCTT	CD4-T	BC1
BC1_AGTCTTTGTGCGATAG	gd-T.3	BC1
BC1_AGTCTTTGTGTATGGG	CD4-T	BC1
BC1_AGTCTTTTCTGTCTAT	CD8-T	BC1
BC1_AGTGAGGAGACCTAGG	CD8-T	BC1
BC1_AGTGAGGAGCTAAGAT	Unclassified	BC1
BC1_AGTGAGGCACCAGGTC	CD8-T	BC1
BC1_AGTGAGGCAGGGCATA	CD8-T	BC1
BC1_AGTGAGGCATGCTGGC	T-reg	BC1
BC1_AGTGAGGTCAGGCCCA	CD8-T	BC1
BC1_AGTGAGGTCGCAAACT	CD4-T	BC1
BC1_AGTGGGAAGTCCGGTC	CD4-T	BC1
BC1_AGTGGGAAGTGAACAT	CD4-T	BC1
BC1_AGTGGGAGTACGAAAT	CD4-T	BC1
BC1_AGTGGGAGTGCGATAG	CD4-T	BC1
BC1_AGTGGGATCCGTCATC	CD8-T	BC1
BC1_AGTGGGATCGATGAGG	T-reg	BC1
BC1_AGTGTCACAAGTCTAC	CD8-T	BC1
BC1_AGTGTCACACGACTCG	CD4-T	BC1
BC1_AGTGTCACATTGGGCC	CD4-T	BC1
BC1_AGTGTCAGTCGGCTCA	CD8-T	BC1
BC1_AGTGTCAGTGCTTCTC	CD4-T	BC1
BC1_AGTGTCAGTTTCGCTC	CD4-T	BC1
BC1_AGTGTCATCCTAGGGC	gd-T.2	BC1
BC1_AGTGTCATCTCGCTTG	CD4-T	BC1
BC1_AGTGTCATCTTTAGTC	CD8-T	BC1
BC1_AGTTGGTAGGCAAAGA	gd-T.9	BC1
BC1_AGTTGGTAGGGAAACA	CD4-T	BC1
BC1_AGTTGGTAGGTCATCT	CD8-T	BC1
BC1_AGTTGGTAGTATTGGA	Unclassified	BC1
BC1_AGTTGGTCAGTTCATG	CD8-T	BC1
BC1_AGTTGGTCATCCCATC	T-reg	BC1
BC1_AGTTGGTGTTCCATGA	CD4-T	BC1
BC1_AGTTGGTGTTGAGTTC	CD4-T	BC1
BC1_ATAACGCAGCTAAACA	CD8-T	BC1
BC1_ATAACGCCAAGCCCAC	CD8-T	BC1
BC1_ATAACGCCAAGGTTTC	CD4-T	BC1
BC1_ATAACGCCAGACGTAG	CD4-T	BC1
BC1_ATAACGCGTATAGTAG	CD8-T	BC1
BC1_ATAACGCGTCTCAACA	CD8-T	BC1
BC1_ATAACGCGTTCCAACA	CD8-T	BC1
BC1_ATAAGAGAGACCGGAT	CD8-T	BC1
BC1_ATAAGAGAGAGCCTAG	CD4-T	BC1
BC1_ATAAGAGAGCCAGTTT	CD4-T	BC1
BC1_ATAAGAGAGCGTAATA	CD4-T	BC1
BC1_ATAAGAGAGCTCTCGG	CD4-T	BC1
BC1_ATAAGAGCACCACGTG	CD8-T	BC1
BC1_ATAAGAGCAGGATTGG	gd-T.3	BC1
BC1_ATAAGAGGTCAAAGAT	CD8-T	BC1
BC1_ATAAGAGGTCTAGTCA	gd-T.3	BC1
BC1_ATAAGAGGTCTTGTCC	CD8-T	BC1
BC1_ATAAGAGGTTTAGGAA	CD8-T	BC1
BC1_ATAAGAGTCAGCATGT	CD8-T	BC1
BC1_ATAAGAGTCTGACCTC	CD4-T	BC1
BC1_ATAAGAGTCTTATCTG	CD8-T	BC1
BC1_ATAGACCAGGGAACGG	B	BC1
BC1_ATAGACCTCAGTCAGT	T-reg	BC1
BC1_ATAGACCTCCCTGACT	T-reg	BC1
BC1_ATAGACCTCGTTTGCC	CD4-T	BC1
BC1_ATCACGAAGCCTTGAT	CD4-T	BC1
BC1_ATCACGACAGTCGATT	gd-T.9	BC1
BC1_ATCACGACATGGGAAC	CD4-T	BC1
BC1_ATCACGAGTAGCGATG	gd-T.3	BC1
BC1_ATCACGAGTAGCGCTC	CD4-T	BC1
BC1_ATCACGAGTCGGCACT	CD8-T	BC1
BC1_ATCACGAGTGAGTGAC	CD4-T	BC1
BC1_ATCACGATCCATGAGT	CD8-T	BC1
BC1_ATCACGATCCTGCCAT	CD8-T	BC1
BC1_ATCACGATCTCTTGAT	CD4-T	BC1
BC1_ATCATCTAGATGGCGT	CD8-T	BC1
BC1_ATCATCTAGCTAAACA	CD8-T	BC1
BC1_ATCATCTAGCTGTTCA	T-reg	BC1
BC1_ATCATCTCAATAGCGG	CD8-T	BC1
BC1_ATCATCTCAATTCCTT	CD4-T	BC1
BC1_ATCATCTCATACTACG	CD4-T	BC1
BC1_ATCATCTCATCCCATC	CD8-T	BC1
BC1_ATCATCTGTACGCTGC	gd-T.2	BC1
BC1_ATCATCTGTATCGCAT	CD8-T	BC1
BC1_ATCATCTGTGGTCTCG	CD4-T	BC1
BC1_ATCATCTTCCCATTAT	CD8-T	BC1
BC1_ATCATCTTCGGCGCAT	T-reg	BC1
BC1_ATCATCTTCTGCCCTA	CD8-T	BC1
BC1_ATCATGGAGAAGATTC	CD8-T	BC1
BC1_ATCATGGAGGAGCGTT	CD8-T	BC1
BC1_ATCATGGCAAGCGTAG	CD8-T	BC1
BC1_ATCATGGCAGGTGGAT	CD4-T	BC1
BC1_ATCATGGGTCCATCCT	CD4-T	BC1
BC1_ATCATGGTCATCGCTC	CD4-T	BC1
BC1_ATCATGGTCGTTGCCT	CD8-T	BC1
BC1_ATCATGGTCTGGTGTA	CD8-T	BC1
BC1_ATCATGGTCTTGGGTA	CD8-T	BC1
BC1_ATCCACCAGAGACTAT	CD8-T	BC1
BC1_ATCCACCAGCCTATGT	B	BC1
BC1_ATCCACCCAAATTGCC	CD4-T	BC1
BC1_ATCCACCCACAACGCC	CD8-T	BC1
BC1_ATCCACCCATTCTTAC	CD8-T	BC1
BC1_ATCCACCGTACCGTTA	CD8-T	BC1
BC1_ATCCACCGTAGAGCTG	T-reg	BC1
BC1_ATCCACCGTCGAATCT	CD8-T	BC1
BC1_ATCCACCTCGTAGGAG	CD8-T	BC1
BC1_ATCCGAAAGAATGTGT	CD8-T	BC1
BC1_ATCCGAAAGGCCCGTT	T-reg	BC1
BC1_ATCCGAAAGTAGGCCA	CD8-T	BC1
BC1_ATCCGAAAGTGGGTTG	Mph	BC1
BC1_ATCCGAACATTTGCTT	CD8-T	BC1
BC1_ATCCGAAGTAGTAGTA	CD8-T	BC1
BC1_ATCCGAAGTCAACTGT	CD8-T	BC1
BC1_ATCCGAAGTCTAACGT	CD8-T	BC1
BC1_ATCCGAAGTCTCTCTG	CD8-T	BC1
BC1_ATCCGAAGTTCCGGCA	CD4-T	BC1
BC1_ATCCGAAGTTTACTCT	CD4-T	BC1
BC1_ATCCGAAGTTTGTTTC	CD8-T	BC1
BC1_ATCCGAATCATTGCCC	CD4-T	BC1
BC1_ATCCGAATCCTCAATT	CD8-T	BC1
BC1_ATCCGAATCGTTTATC	CD8-T	BC1
BC1_ATCCGAATCTGCAAGT	gd-T.9	BC1
BC1_ATCGAGTAGGCTCATT	CD4-T	BC1
BC1_ATCGAGTAGTCACGCC	CD4-T	BC1
BC1_ATCGAGTCAAGAGTCG	Mph	BC1
BC1_ATCGAGTCAAGCGAGT	CD4-T	BC1
BC1_ATCGAGTCAAGCTGAG	CD8-T	BC1
BC1_ATCGAGTCATCACGAT	CD8-T	BC1
BC1_ATCGAGTCATCTATGG	T-reg	BC1
BC1_ATCGAGTTCCTCTAGC	CD8-T	BC1
BC1_ATCGAGTTCTAGCACA	CD8-T	BC1
BC1_ATCGAGTTCTTCAACT	CD8-T	BC1
BC1_ATCTACTAGCGATTCT	CD4-T	BC1
BC1_ATCTACTAGGCGTACA	CD8-T	BC1
BC1_ATCTACTAGGGTTCCC	CD4-T	BC1
BC1_ATCTACTAGTGTCCAT	CD8-T	BC1
BC1_ATCTACTCAATGAAAC	CD8-T	BC1
BC1_ATCTACTCATACGCTA	CD8-T	BC1
BC1_ATCTACTCATAGAAAC	CD8-T	BC1
BC1_ATCTACTCATGGTCAT	T-reg	BC1
BC1_ATCTACTCATTAACCG	CD8-T	BC1
BC1_ATCTACTGTCTTGTCC	CD4-T	BC1
BC1_ATCTACTTCAAACCAC	gd-T.9	BC1
BC1_ATCTACTTCGCATGGC	gd-T.9	BC1
BC1_ATCTACTTCGCGTTTC	T-reg	BC1
BC1_ATCTACTTCTAACCGA	CD8-T	BC1
BC1_ATCTACTTCTGAAAGA	CD8-T	BC1
BC1_ATCTGCCAGAATGTGT	CD8-T	BC1
BC1_ATCTGCCAGATGTCGG	CD8-T	BC1
BC1_ATCTGCCAGGTAGCTG	CD8-T	BC1
BC1_ATCTGCCAGTGATCGG	gd-T.3	BC1
BC1_ATCTGCCCACATTTCT	CD8-T	BC1
BC1_ATCTGCCCAGACAGGT	Mph	BC1
BC1_ATCTGCCGTAGCTTGT	T-reg	BC1
BC1_ATCTGCCGTCGCGTGT	B	BC1
BC1_ATCTGCCGTGGGTATG	CD4-T	BC1
BC1_ATCTGCCGTTAGATGA	CD4-T	BC1
BC1_ATCTGCCGTTATGCGT	CD8-T	BC1
BC1_ATGAGGGAGCTAGCCC	CD8-T	BC1
BC1_ATGAGGGAGGACAGAA	CD4-T	BC1
BC1_ATGAGGGAGGCTAGGT	CD8-T	BC1
BC1_ATGAGGGAGTACGCCC	gd-T.3	BC1
BC1_ATGAGGGAGTGGGTTG	CD8-T	BC1
BC1_ATGAGGGCACGTTGGC	CD8-T	BC1
BC1_ATGAGGGCACTAAGTC	CD8-T	BC1
BC1_ATGAGGGCAGGCGATA	CD8-T	BC1
BC1_ATGAGGGGTAAGAGGA	T-reg	BC1
BC1_ATGAGGGGTCAAACTC	CD8-T	BC1
BC1_ATGAGGGGTCTGCAAT	T-reg	BC1
BC1_ATGAGGGGTGGCGAAT	CD4-T	BC1
BC1_ATGAGGGTCATAAAGG	CD4-T	BC1
BC1_ATGAGGGTCGCCTGTT	CD8-T	BC1
BC1_ATGAGGGTCGGAGCAA	CD8-T	BC1
BC1_ATGCGATAGCTAACAA	CD4-T	BC1
BC1_ATGCGATAGGCATGTG	CD8-T	BC1
BC1_ATGCGATCAAGCGAGT	CD8-T	BC1
BC1_ATGCGATCACATCTTT	CD4-T	BC1
BC1_ATGCGATCATCTATGG	CD8-T	BC1
BC1_ATGCGATCATGACGGA	gd-T.2	BC1
BC1_ATGCGATGTCATATCG	CD4-T	BC1
BC1_ATGCGATTCATCGATG	CD4-T	BC1
BC1_ATGCGATTCGCCCTTA	T-reg	BC1
BC1_ATGCGATTCGGAATCT	CD8-T	BC1
BC1_ATGGGAGAGACGCAAC	gd-T.3	BC1
BC1_ATGGGAGAGAGACTTA	T-reg	BC1
BC1_ATGGGAGAGATAGCAT	CD8-T	BC1
BC1_ATGGGAGAGATGTAAC	gd-T.2	BC1
BC1_ATGGGAGAGCCCAATT	CD4-T	BC1
BC1_ATGGGAGAGCGTTCCG	CD8-T	BC1
BC1_ATGGGAGAGCTGTTCA	CD4-T	BC1
BC1_ATGGGAGAGGGTTCCC	CD8-T	BC1
BC1_ATGGGAGCACAGTCGC	CD4-T	BC1
BC1_ATGGGAGCAGCGATCC	CD8-T	BC1
BC1_ATGGGAGCAGGACCCT	CD4-T	BC1
BC1_ATGGGAGGTAAAGGAG	CD4-T	BC1
BC1_ATGGGAGGTCGAGTTT	gd-T.9	BC1
BC1_ATGGGAGGTCTAGTGT	CD4-T	BC1
BC1_ATGGGAGGTTCTGGTA	CD8-T	BC1
BC1_ATGGGAGTCAAACCGT	CD8-T	BC1
BC1_ATGGGAGTCTGGGCCA	T-reg	BC1
BC1_ATGTGTGAGATCACGG	gd-T.3	BC1
BC1_ATGTGTGAGTATTGGA	CD4-T	BC1
BC1_ATGTGTGAGTCCCACG	CD4-T	BC1
BC1_ATGTGTGAGTGAAGAG	CD4-T	BC1
BC1_ATGTGTGCACATTTCT	T-reg	BC1
BC1_ATGTGTGCACCTGGTG	CD4-T	BC1
BC1_ATGTGTGCAGATCCAT	CD8-T	BC1
BC1_ATGTGTGGTACTTGAC	CD4-T	BC1
BC1_ATGTGTGGTCCATCCT	CD8-T	BC1
BC1_ATGTGTGGTCGCGTGT	CD4-T	BC1
BC1_ATTACTCAGACAAGCC	CD4-T	BC1
BC1_ATTACTCAGACAGACC	CD8-T	BC1
BC1_ATTACTCAGACGCAAC	gd-T.3	BC1
BC1_ATTACTCAGAGAACAG	CD8-T	BC1
BC1_ATTACTCAGCAGCGTA	CD8-T	BC1
BC1_ATTACTCAGCGTAATA	CD8-T	BC1
BC1_ATTACTCAGGCAGGTT	CD4-T	BC1
BC1_ATTACTCCACACTGCG	CD8-T	BC1
BC1_ATTACTCCACATTAGC	gd-T.9	BC1
BC1_ATTACTCCACCAACCG	CD4-T	BC1
BC1_ATTACTCCAGATGGGT	T-reg	BC1
BC1_ATTACTCGTTTGGCGC	CD8-T	BC1
BC1_ATTACTCTCAAACCGT	gd-T.3	BC1
BC1_ATTACTCTCAAGGTAA	CD8-T	BC1
BC1_ATTACTCTCACGACTA	CD8-T	BC1
BC1_ATTACTCTCATTTGGG	CD8-T	BC1
BC1_ATTACTCTCCCTCAGT	CD8-T	BC1
BC1_ATTACTCTCCGCGTTT	CD4-T	BC1
BC1_ATTACTCTCCTCCTAG	CD4-T	BC1
BC1_ATTACTCTCGTCACGG	CD8-T	BC1
BC1_ATTACTCTCTATCCCG	gd-T.3	BC1
BC1_ATTATCCAGTACGACG	CD4-T	BC1
BC1_ATTATCCAGTCACGCC	CD8-T	BC1
BC1_ATTATCCAGTGCGATG	CD4-T	BC1
BC1_ATTATCCCAGAGCCAA	CD4-T	BC1
BC1_ATTATCCCATGAAGTA	CD4-T	BC1
BC1_ATTATCCGTGAGCGAT	CD4-T	BC1
BC1_ATTATCCTCAACTCTT	CD8-T	BC1
BC1_ATTCTACAGAATTGTG	gd-T.2	BC1
BC1_ATTCTACAGAGCCCAA	gd-T.2	BC1
BC1_ATTCTACCAAGCTGTT	CD4-T	BC1
BC1_ATTCTACCACATGACT	CD8-T	BC1
BC1_ATTCTACCACTAAGTC	CD8-T	BC1
BC1_ATTCTACCATGGTCTA	gd-T.3	BC1
BC1_ATTCTACTCAGTTAGC	gd-T.3	BC1
BC1_ATTCTACTCTCTGTCG	T-reg	BC1
BC1_ATTCTACTCTGGAGCC	CD8-T	BC1
BC1_ATTCTACTCTTAACCT	CD4-T	BC1
BC1_ATTGGACAGAGGACGG	CD8-T	BC1
BC1_ATTGGACAGGCATGTG	CD8-T	BC1
BC1_ATTGGACAGTCCGGTC	CD8-T	BC1
BC1_ATTGGACAGTCGCCGT	CD4-T	BC1
BC1_ATTGGACCAAGCCTAT	T-reg	BC1
BC1_ATTGGACCACGAGAGT	CD8-T	BC1
BC1_ATTGGACGTATAGTAG	CD4-T	BC1
BC1_ATTGGACTCACAGTAC	CD8-T	BC1
BC1_ATTGGACTCTAGCACA	CD8-T	BC1
BC1_ATTGGTGAGCCAGAAC	CD4-T	BC1
BC1_ATTGGTGAGGGCTCTC	T-reg	BC1
BC1_ATTGGTGCACTTAACG	CD4-T	BC1
BC1_ATTGGTGGTCTCGTTC	gd-T.2	BC1
BC1_ATTGGTGGTCTCTTAT	CD8-T	BC1
BC1_ATTGGTGTCCCAGGTG	CD4-T	BC1
BC1_ATTGGTGTCGTGACAT	CD8-T	BC1
BC1_ATTGGTGTCTATCCTA	CD8-T	BC1
BC1_ATTTCTGAGATCTGAA	CD4-T	BC1
BC1_ATTTCTGAGATGCCTT	gd-T.3	BC1
BC1_ATTTCTGAGTCGTTTG	CD4-T	BC1
BC1_ATTTCTGCACGGTGTC	CD8-T	BC1
BC1_ATTTCTGCACGTCTCT	CD4-T	BC1
BC1_ATTTCTGGTACCCAAT	T-reg	BC1
BC1_ATTTCTGGTGTGGCTC	CD4-T	BC1
BC1_ATTTCTGTCACAAACC	Mph	BC1
BC1_ATTTCTGTCCCTCAGT	CD4-T	BC1
BC1_ATTTCTGTCGACAGCC	CD8-T	BC1
BC1_ATTTCTGTCTCTTGAT	gd-T.2	BC1
BC1_CAACCAAAGCAATATG	T-reg	BC1
BC1_CAACCAACAGAGCCAA	Mph	BC1
BC1_CAACCAACATAGGATA	CD4-T	BC1
BC1_CAACCAAGTAGTACCT	CD8-T	BC1
BC1_CAACCAAGTGCTAGCC	CD4-T	BC1
BC1_CAACCAATCGATGAGG	CD4-T	BC1
BC1_CAACCAATCGTTTATC	CD8-T	BC1
BC1_CAACCAATCTTGCAAG	Mph	BC1
BC1_CAACCTCAGGGCTCTC	B	BC1
BC1_CAACCTCAGTTCCACA	CD8-T	BC1
BC1_CAACCTCCAATGGTCT	CD8-T	BC1
BC1_CAACCTCGTCGCATCG	CD8-T	BC1
BC1_CAACCTCTCCTGTACC	CD8-T	BC1
BC1_CAACCTCTCGGTTAAC	CD4-T	BC1
BC1_CAACTAGAGATAGTCA	CD4-T	BC1
BC1_CAACTAGAGCACGCCT	CD4-T	BC1
BC1_CAACTAGAGCATCATC	CD8-T	BC1
BC1_CAACTAGAGTCCGGTC	CD8-T	BC1
BC1_CAACTAGCACCAGGTC	CD8-T	BC1
BC1_CAACTAGCACCTTGTC	CD4-T	BC1
BC1_CAACTAGCAGCCACCA	CD8-T	BC1
BC1_CAACTAGGTAGTGAAT	CD8-T	BC1
BC1_CAACTAGTCCGCGGTA	CD8-T	BC1
BC1_CAACTAGTCCTTAATC	CD8-T	BC1
BC1_CAACTAGTCCTTGGTC	CD8-T	BC1
BC1_CAACTAGTCTAAGCCA	CD8-T	BC1
BC1_CAACTAGTCTATCGCC	CD4-T	BC1
BC1_CAAGAAAAGCCAGAAC	CD4-T	BC1
BC1_CAAGAAAAGCTCCCAG	CD4-T	BC1
BC1_CAAGAAAAGTACATGA	CD4-T	BC1
BC1_CAAGAAAAGTCCAGGA	CD4-T	BC1
BC1_CAAGAAAAGTGTACCT	CD4-T	BC1
BC1_CAAGAAAAGTTTAGGA	CD8-T	BC1
BC1_CAAGAAACAGTAAGCG	CD8-T	BC1
BC1_CAAGAAAGTAAACACA	CD4-T	BC1
BC1_CAAGAAAGTACCCAAT	CD8-T	BC1
BC1_CAAGAAAGTTCAACCA	CD8-T	BC1
BC1_CAAGAAAGTTCCGTCT	CD8-T	BC1
BC1_CAAGAAATCGGTTAAC	CD8-T	BC1
BC1_CAAGAAATCGTCTGAA	CD8-T	BC1
BC1_CAAGATCAGAGACGAA	CD8-T	BC1
BC1_CAAGATCCAAGAGGCT	CD4-T	BC1
BC1_CAAGATCCAAGTTGTC	gd-T.3	BC1
BC1_CAAGATCCACATGTGT	CD4-T	BC1
BC1_CAAGATCCACCAACCG	Mph	BC1
BC1_CAAGATCCAGGAACGT	CD4-T	BC1
BC1_CAAGATCCAGTCGATT	CD4-T	BC1
BC1_CAAGATCGTATAATGG	B	BC1
BC1_CAAGATCGTATGAAAC	CD4-T	BC1
BC1_CAAGATCGTGAACCTT	CD8-T	BC1
BC1_CAAGATCGTTCAGGCC	CD8-T	BC1
BC1_CAAGATCTCCATGCTC	Unclassified	BC1
BC1_CAAGATCTCCGAACGC	T-reg	BC1
BC1_CAAGATCTCCGTAGGC	Unclassified	BC1
BC1_CAAGATCTCCGTTGCT	CD8-T	BC1
BC1_CAAGATCTCTCCGGTT	CD8-T	BC1
BC1_CAAGATCTCTCTTATG	gd-T.9	BC1
BC1_CAAGGCCAGGCAAAGA	CD8-T	BC1
BC1_CAAGGCCCAACAACCT	CD8-T	BC1
BC1_CAAGGCCCAGGAATGC	CD4-T	BC1
BC1_CAAGGCCCAGTATGCT	CD8-T	BC1
BC1_CAAGGCCCAGTCGTGC	CD8-T	BC1
BC1_CAAGGCCCATAAGACA	CD8-T	BC1
BC1_CAAGGCCCATCAGTCA	CD8-T	BC1
BC1_CAAGGCCGTCTACCTC	Mph	BC1
BC1_CAAGGCCGTGTTGGGA	Mph	BC1
BC1_CAAGGCCGTTGGAGGT	CD8-T	BC1
BC1_CAAGGCCTCACTTCAT	CD4-T	BC1
BC1_CAAGGCCTCTTGACGA	T-reg	BC1
BC1_CAAGTTGAGCACCGTC	CD8-T	BC1
BC1_CAAGTTGCACGAAATA	CD8-T	BC1
BC1_CAAGTTGCATCAGTCA	B	BC1
BC1_CAAGTTGCATCTATGG	Unclassified	BC1
BC1_CAAGTTGCATTGTGCA	CD4-T	BC1
BC1_CAAGTTGGTAAGTTCC	CD4-T	BC1
BC1_CAAGTTGGTTTCGCTC	CD8-T	BC1
BC1_CAAGTTGTCTTCTGGC	T-reg	BC1
BC1_CACAAACAGATATACG	CD8-T	BC1
BC1_CACAAACAGCGATCCC	CD8-T	BC1
BC1_CACAAACAGGCTCAGA	CD4-T	BC1
BC1_CACAAACAGGTTCCTA	CD4-T	BC1
BC1_CACAAACAGTGAAGAG	CD8-T	BC1
BC1_CACAAACCAAGGTTTC	CD4-T	BC1
BC1_CACAAACTCAAGGTAA	CD4-T	BC1
BC1_CACACAAAGACATAAC	CD4-T	BC1
BC1_CACACAAAGCAACGGT	T-reg	BC1
BC1_CACACAACACCATGTA	CD8-T	BC1
BC1_CACACAACATGGGAAC	CD8-T	BC1
BC1_CACACAACATTATCTC	CD8-T	BC1
BC1_CACACAAGTCACTGGC	CD4-T	BC1
BC1_CACACAATCATACGGT	CD8-T	BC1
BC1_CACACAATCTGCCCTA	CD4-T	BC1
BC1_CACACAATCTGGTTCC	CD8-T	BC1
BC1_CACACCTAGAAACGAG	gd-T.3	BC1
BC1_CACACCTAGACCGGAT	CD8-T	BC1
BC1_CACACCTAGATGTCGG	CD8-T	BC1
BC1_CACACCTAGGCCCGTT	CD8-T	BC1
BC1_CACACCTAGGCGATAC	CD8-T	BC1
BC1_CACACCTAGTACGACG	CD8-T	BC1
BC1_CACACCTAGTACGCGA	CD4-T	BC1
BC1_CACACCTCAAGTAGTA	CD8-T	BC1
BC1_CACACCTCACGGCGTT	CD8-T	BC1
BC1_CACACCTCAGCCACCA	gd-T.3	BC1
BC1_CACACCTCATACGCCG	T-reg	BC1
BC1_CACACCTCATCAGTAC	CD8-T	BC1
BC1_CACACCTCATGAGCGA	CD8-T	BC1
BC1_CACACCTGTCCGACGT	T-reg	BC1
BC1_CACACCTTCACATAGC	CD8-T	BC1
BC1_CACACCTTCCGCATAA	CD8-T	BC1
BC1_CACACCTTCCTCCTAG	CD8-T	BC1
BC1_CACACTCAGATGGGTC	CD8-T	BC1
BC1_CACACTCAGGAATTAC	CD4-T	BC1
BC1_CACACTCAGTACGCGA	CD8-T	BC1
BC1_CACACTCAGTTACCCA	CD8-T	BC1
BC1_CACACTCCAACACCTA	Unclassified	BC1
BC1_CACACTCCAGCTCGAC	CD8-T	BC1
BC1_CACACTCTCCCTCAGT	gd-T.3	BC1
BC1_CACACTCTCCGCAAGC	CD8-T	BC1
BC1_CACACTCTCGACCAGC	CD4-T	BC1
BC1_CACACTCTCTGTGCAA	CD8-T	BC1
BC1_CACAGGCAGGTTACCT	CD8-T	BC1
BC1_CACAGGCCACCACCAG	CD8-T	BC1
BC1_CACAGGCCACTTCTGC	Unclassified	BC1
BC1_CACAGGCCATATGCTG	CD8-T	BC1
BC1_CACAGGCCATTAGGCT	T-reg	BC1
BC1_CACAGGCGTATAGGTA	CD4-T	BC1
BC1_CACAGGCGTCTGCCAG	CD4-T	BC1
BC1_CACAGGCGTTACGTCA	Mph	BC1
BC1_CACAGGCTCCCAGGTG	Unclassified	BC1
BC1_CACAGGCTCGCGATCG	CD4-T	BC1
BC1_CACAGGCTCGCTTGTC	CD8-T	BC1
BC1_CACAGGCTCGTCGTTC	CD4-T	BC1
BC1_CACAGTAAGGAATGGA	T-reg	BC1
BC1_CACAGTAAGTTGAGTA	T-reg	BC1
BC1_CACAGTACAGCAGTTT	CD8-T	BC1
BC1_CACAGTACAGTCACTA	CD8-T	BC1
BC1_CACAGTAGTCTTGCGG	CD4-T	BC1
BC1_CACAGTAGTTCCACTC	CD4-T	BC1
BC1_CACAGTAGTTGCGTTA	Unclassified	BC1
BC1_CACAGTATCCAAATGC	CD8-T	BC1
BC1_CACAGTATCCTAGTGA	CD4-T	BC1
BC1_CACAGTATCCTCAATT	CD8-T	BC1
BC1_CACATAGAGACAAAGG	CD8-T	BC1
BC1_CACATAGAGACATAAC	CD4-T	BC1
BC1_CACATAGAGATGTGTA	CD8-T	BC1
BC1_CACATAGAGGCGCTCT	CD8-T	BC1
BC1_CACATAGAGTCCGGTC	CD4-T	BC1
BC1_CACATAGCACGTTGGC	CD4-T	BC1
BC1_CACATAGCATCGACGC	Unclassified	BC1
BC1_CACATAGCATCGGTTA	CD8-T	BC1
BC1_CACATAGGTCCAACTA	CD8-T	BC1
BC1_CACATAGGTTATCCGA	Mph	BC1
BC1_CACATAGGTTCTGTTT	gd-T.3	BC1
BC1_CACATAGTCGCCTGTT	T-reg	BC1
BC1_CACATTTAGGCATGTG	CD8-T	BC1
BC1_CACATTTAGGCCATAG	Unclassified	BC1
BC1_CACATTTCAAAGGCGT	CD8-T	BC1
BC1_CACATTTCAAGCCTAT	CD8-T	BC1
BC1_CACATTTCAAGTACCT	gd-T.3	BC1
BC1_CACATTTCAGGCGATA	CD4-T	BC1
BC1_CACATTTCATGATCCA	CD4-T	BC1
BC1_CACATTTCATGTCGAT	CD4-T	BC1
BC1_CACATTTCATGTTCCC	CD8-T	BC1
BC1_CACATTTGTAGCGTAG	gd-T.3	BC1
BC1_CACATTTGTGGCCCTA	CD4-T	BC1
BC1_CACATTTTCAGTACGT	CD8-T	BC1
BC1_CACATTTTCGCGATCG	T-reg	BC1
BC1_CACATTTTCTGGTTCC	CD8-T	BC1
BC1_CACATTTTCTGTCTCG	CD4-T	BC1
BC1_CACCACTAGGACGAAA	CD8-T	BC1
BC1_CACCACTCAACGATGG	gd-T.3	BC1
BC1_CACCACTCACCCAGTG	gd-T.2	BC1
BC1_CACCACTCAGGGATTG	CD4-T	BC1
BC1_CACCACTCATCGGTTA	CD4-T	BC1
BC1_CACCACTGTATGAATG	CD8-T	BC1
BC1_CACCACTTCCTAGTGA	CD8-T	BC1
BC1_CACCACTTCCTCCTAG	CD4-T	BC1
BC1_CACCACTTCGTTGACA	T-reg	BC1
BC1_CACCACTTCTAAGCCA	CD8-T	BC1
BC1_CACCACTTCTGGTATG	CD8-T	BC1
BC1_CACCACTTCTTCAACT	CD8-T	BC1
BC1_CACCAGGAGCGGCTTC	gd-T.2	BC1
BC1_CACCAGGCAACTTGAC	CD8-T	BC1
BC1_CACCAGGCATCAGTAC	CD8-T	BC1
BC1_CACCAGGGTAAGTAGT	CD4-T	BC1
BC1_CACCAGGGTCGCTTTC	CD8-T	BC1
BC1_CACCAGGGTGAGCGAT	CD4-T	BC1
BC1_CACCAGGGTGATAAAC	CD8-T	BC1
BC1_CACCAGGGTGTGCCTG	T-reg	BC1
BC1_CACCAGGGTTACTGAC	CD4-T	BC1
BC1_CACCAGGGTTGTCGCG	CD8-T	BC1
BC1_CACCAGGTCGTCCAGG	gd-T.2	BC1
BC1_CACCAGGTCTAGAGTC	CD8-T	BC1
BC1_CACCAGGTCTATGTGG	CD4-T	BC1
BC1_CACCTTGAGGGAGTAA	CD8-T	BC1
BC1_CACCTTGCACGAGGTA	CD8-T	BC1
BC1_CACCTTGGTACCCAAT	CD8-T	BC1
BC1_CACCTTGGTACGAAAT	CD8-T	BC1
BC1_CACCTTGGTGATGATA	CD8-T	BC1
BC1_CACCTTGTCAGTTAGC	CD8-T	BC1
BC1_CACCTTGTCATCGCTC	CD4-T	BC1
BC1_CACCTTGTCCTTTACA	CD4-T	BC1
BC1_CACCTTGTCTTCGAGA	CD4-T	BC1
BC1_CACTCCAAGCCACGTC	CD8-T	BC1
BC1_CACTCCACAAAGTCAA	CD8-T	BC1
BC1_CACTCCACACTTCTGC	CD4-T	BC1
BC1_CACTCCACATCGGGTC	gd-T.3	BC1
BC1_CACTCCACATCTATGG	CD8-T	BC1
BC1_CACTCCAGTCCAGTAT	CD8-T	BC1
BC1_CACTCCATCGCAAACT	gd-T.9	BC1
BC1_CACTCCATCGTCTGAA	CD4-T	BC1
BC1_CACTCCATCTAACTGG	CD4-T	BC1
BC1_CACTCCATCTGCTTGC	CD4-T	BC1
BC1_CAGAATCAGAAACGCC	CD4-T	BC1
BC1_CAGAATCAGGCTCATT	CD4-T	BC1
BC1_CAGAATCAGGGATACC	CD4-T	BC1
BC1_CAGAATCAGTCAATAG	Unclassified	BC1
BC1_CAGAATCCATCGGTTA	CD4-T	BC1
BC1_CAGAATCGTTCATGGT	CD8-T	BC1
BC1_CAGAATCTCACTTATC	CD8-T	BC1
BC1_CAGAATCTCCTGCTTG	CD4-T	BC1
BC1_CAGAGAGAGTACTTGC	gd-T.2	BC1
BC1_CAGAGAGAGTTGTAGA	CD8-T	BC1
BC1_CAGAGAGCACCAACCG	CD8-T	BC1
BC1_CAGAGAGCAGACGTAG	CD4-T	BC1
BC1_CAGAGAGCAGCGTTCG	CD4-T	BC1
BC1_CAGAGAGGTCGTTGTA	CD4-T	BC1
BC1_CAGAGAGGTCTCACCT	gd-T.3	BC1
BC1_CAGAGAGGTCTGATCA	gd-T.2	BC1
BC1_CAGAGAGGTGACCAAG	CD8-T	BC1
BC1_CAGAGAGGTTCGTTGA	CD8-T	BC1
BC1_CAGATCAAGGACAGAA	CD8-T	BC1
BC1_CAGATCACAGTACACT	CD4-T	BC1
BC1_CAGATCAGTATCTGCA	T-reg	BC1
BC1_CAGATCATCTGGCGAC	CD4-T	BC1
BC1_CAGCAGCAGCGTAGTG	CD4-T	BC1
BC1_CAGCAGCAGTATCGAA	T-reg	BC1
BC1_CAGCAGCAGTGGAGAA	T-reg	BC1
BC1_CAGCAGCCAAGAGTCG	CD4-T	BC1
BC1_CAGCAGCCAGCTTAAC	CD8-T	BC1
BC1_CAGCAGCGTAGAAAGG	Mph	BC1
BC1_CAGCAGCGTGAAATCA	gd-T.2	BC1
BC1_CAGCAGCGTGAAGGCT	CD8-T	BC1
BC1_CAGCAGCGTTGAACTC	CD8-T	BC1
BC1_CAGCAGCGTTTACTCT	CD8-T	BC1
BC1_CAGCAGCTCACATGCA	CD8-T	BC1
BC1_CAGCAGCTCGCCATAA	CD4-T	BC1
BC1_CAGCAGCTCGCGCCAA	CD8-T	BC1
BC1_CAGCAGCTCTCCGGTT	CD4-T	BC1
BC1_CAGCATAAGGACTGGT	CD8-T	BC1
BC1_CAGCATAAGGATGGAA	CD4-T	BC1
BC1_CAGCATAAGGCACATG	CD8-T	BC1
BC1_CAGCATAAGGTGGGTT	CD4-T	BC1
BC1_CAGCATACAAAGCGGT	CD8-T	BC1
BC1_CAGCATACAAGTAATG	CD8-T	BC1
BC1_CAGCATAGTAAGTAGT	CD4-T	BC1
BC1_CAGCATAGTACAGACG	CD4-T	BC1
BC1_CAGCATAGTCACTGGC	CD4-T	BC1
BC1_CAGCATAGTCAGATAA	CD8-T	BC1
BC1_CAGCATAGTCCGCTGA	CD8-T	BC1
BC1_CAGCATAGTCGGCATC	CD8-T	BC1
BC1_CAGCATAGTTAAGGGC	CD4-T	BC1
BC1_CAGCATAGTTTGCATG	CD8-T	BC1
BC1_CAGCATATCCCTCTTT	Mph	BC1
BC1_CAGCATATCCGCATCT	CD8-T	BC1
BC1_CAGCATATCGACAGCC	CD4-T	BC1
BC1_CAGCCGAAGAAGGTTT	Mph	BC1
BC1_CAGCCGAAGCTTATCG	CD4-T	BC1
BC1_CAGCCGAAGTGAACAT	CD4-T	BC1
BC1_CAGCCGACAAACTGTC	CD4-T	BC1
BC1_CAGCCGACAAATTGCC	CD4-T	BC1
BC1_CAGCCGACAATGGAAT	CD8-T	BC1
BC1_CAGCCGATCCGAATGT	CD4-T	BC1
BC1_CAGCCGATCGGTTAAC	CD8-T	BC1
BC1_CAGCCGATCGTACGGC	CD4-T	BC1
BC1_CAGCCGATCGTAGATC	CD4-T	BC1
BC1_CAGCCGATCTGAGTGT	CD8-T	BC1
BC1_CAGCGACAGAAAGTGG	CD8-T	BC1
BC1_CAGCGACAGCACCGCT	gd-T.2	BC1
BC1_CAGCGACAGCTAGTGG	CD4-T	BC1
BC1_CAGCGACAGGGTTCCC	CD8-T	BC1
BC1_CAGCGACCAGGGTTAG	CD8-T	BC1
BC1_CAGCGACCATCACGTA	CD8-T	BC1
BC1_CAGCGACGTAAATACG	CD8-T	BC1
BC1_CAGCGACGTATTCGTG	CD4-T	BC1
BC1_CAGCGACGTCAGGACA	CD8-T	BC1
BC1_CAGCGACGTCGACTGC	CD8-T	BC1
BC1_CAGCGACGTTAAGTAG	gd-T.9	BC1
BC1_CAGCGACTCTTGCAAG	CD8-T	BC1
BC1_CAGCTAAAGGAGTAGA	CD4-T	BC1
BC1_CAGCTAACACATTCGA	CD4-T	BC1
BC1_CAGCTAAGTCATCGGC	CD4-T	BC1
BC1_CAGCTAAGTCTTCAAG	CD4-T	BC1
BC1_CAGCTAAGTTAAGGGC	CD4-T	BC1
BC1_CAGCTAAGTTACGCGC	gd-T.3	BC1
BC1_CAGCTGGAGCTAAACA	CD8-T	BC1
BC1_CAGCTGGAGTTGTCGT	CD4-T	BC1
BC1_CAGCTGGGTCAGAAGC	CD4-T	BC1
BC1_CAGCTGGGTTAAAGTG	CD4-T	BC1
BC1_CAGCTGGGTTCGTGAT	CD8-T	BC1
BC1_CAGGTGCAGCGGCTTC	gd-T.3	BC1
BC1_CAGGTGCAGCTATGCT	CD8-T	BC1
BC1_CAGGTGCCAAGCGAGT	CD8-T	BC1
BC1_CAGGTGCCACAACTGT	T-reg	BC1
BC1_CAGGTGCCAGTCAGAG	gd-T.3	BC1
BC1_CAGGTGCCATAGAAAC	CD8-T	BC1
BC1_CAGGTGCTCAAACGGG	CD8-T	BC1
BC1_CAGGTGCTCATACGGT	CD8-T	BC1
BC1_CAGGTGCTCCTCTAGC	CD8-T	BC1
BC1_CAGTAACAGACTGGGT	CD8-T	BC1
BC1_CAGTAACAGCTAAGAT	CD8-T	BC1
BC1_CAGTAACAGCTAGCCC	CD4-T	BC1
BC1_CAGTAACGTATTAGCC	Mph	BC1
BC1_CAGTAACGTCAGGACA	CD8-T	BC1
BC1_CAGTAACGTGCCTGCA	CD8-T	BC1
BC1_CAGTCCTAGCCAGGAT	CD8-T	BC1
BC1_CAGTCCTAGCTCTCGG	CD8-T	BC1
BC1_CAGTCCTAGGATGCGT	CD8-T	BC1
BC1_CAGTCCTCAAATTGCC	CD4-T	BC1
BC1_CAGTCCTCAACAACCT	CD4-T	BC1
BC1_CAGTCCTGTAGCGCAA	CD8-T	BC1
BC1_CAGTCCTGTCTACCTC	CD4-T	BC1
BC1_CAGTCCTGTGACCAAG	T-reg	BC1
BC1_CAGTCCTGTTATTCTC	CD8-T	BC1
BC1_CAGTCCTTCCAAGCCG	CD4-T	BC1
BC1_CAGTCCTTCCAATGGT	T-reg	BC1
BC1_CAGTCCTTCCTCAACC	CD4-T	BC1
BC1_CAGTCCTTCTGAGTGT	CD8-T	BC1
BC1_CAGTCCTTCTTAGCCC	CD4-T	BC1
BC1_CATATGGAGCGTGAGT	CD8-T	BC1
BC1_CATATGGCAAGTTGTC	CD8-T	BC1
BC1_CATATGGCACATTCGA	CD8-T	BC1
BC1_CATATGGCAGGAACGT	gd-T.3	BC1
BC1_CATATGGCAGTAACGG	gd-T.2	BC1
BC1_CATATGGGTACGACCC	gd-T.3	BC1
BC1_CATATGGGTGAAAGAG	CD8-T	BC1
BC1_CATATGGGTGACTACT	CD8-T	BC1
BC1_CATATGGTCCAACCAA	T-reg	BC1
BC1_CATATGGTCCACGACG	CD4-T	BC1
BC1_CATATGGTCGATCCCT	T-reg	BC1
BC1_CATATGGTCTGACCTC	CD4-T	BC1
BC1_CATATGGTCTGCTGTC	CD4-T	BC1
BC1_CATATTCAGAATTGTG	CD4-T	BC1
BC1_CATATTCAGACCTAGG	CD8-T	BC1
BC1_CATATTCAGATATGCA	CD4-T	BC1
BC1_CATATTCAGCTGTTCA	CD8-T	BC1
BC1_CATATTCAGTGAACGC	gd-T.3	BC1
BC1_CATATTCAGTGCTGCC	CD8-T	BC1
BC1_CATATTCCAAAGGCGT	CD4-T	BC1
BC1_CATATTCCAATGGAGC	CD4-T	BC1
BC1_CATATTCCACCCTATC	gd-T.2	BC1
BC1_CATATTCGTAAATGAC	gd-T.3	BC1
BC1_CATATTCGTACAGCAG	CD4-T	BC1
BC1_CATATTCGTCGAACAG	CD8-T	BC1
BC1_CATATTCGTCTAGCGC	CD8-T	BC1
BC1_CATATTCGTCTCAACA	CD8-T	BC1
BC1_CATATTCGTTGCTCCT	gd-T.2	BC1
BC1_CATATTCTCATTGCCC	CD8-T	BC1
BC1_CATATTCTCCCTTGTG	CD4-T	BC1
BC1_CATATTCTCGAACGGA	CD4-T	BC1
BC1_CATATTCTCTGCGTAA	CD4-T	BC1
BC1_CATATTCTCTGTACGA	CD4-T	BC1
BC1_CATCAAGAGCAGCGTA	CD8-T	BC1
BC1_CATCAAGCAGGCGATA	Unclassified	BC1
BC1_CATCAAGCATTAGCCA	T-reg	BC1
BC1_CATCAAGGTCCAGTGC	CD4-T	BC1
BC1_CATCAAGGTGTCCTCT	T-reg	BC1
BC1_CATCAAGGTTCTGTTT	CD8-T	BC1
BC1_CATCAAGTCAACGGCC	CD4-T	BC1
BC1_CATCAAGTCATCGATG	CD8-T	BC1
BC1_CATCAGAAGAGTGACC	gd-T.3	BC1
BC1_CATCAGAAGCGGCTTC	gd-T.3	BC1
BC1_CATCAGAAGCGTTCCG	CD8-T	BC1
BC1_CATCAGAAGTGACATA	CD8-T	BC1
BC1_CATCAGACACAACGTT	CD8-T	BC1
BC1_CATCAGACACCGGAAA	CD8-T	BC1
BC1_CATCAGACACGAAATA	B	BC1
BC1_CATCAGAGTCAAGCGA	CD8-T	BC1
BC1_CATCAGAGTCAGGACA	CD8-T	BC1
BC1_CATCAGAGTGCTCTTC	CD8-T	BC1
BC1_CATCAGAGTTAGAACA	CD4-T	BC1
BC1_CATCAGAGTTCGGGCT	CD8-T	BC1
BC1_CATCAGAGTTTCCACC	CD4-T	BC1
BC1_CATCAGATCACCCTCA	CD4-T	BC1
BC1_CATCAGATCATAACCG	CD4-T	BC1
BC1_CATCAGATCCTCAATT	CD4-T	BC1
BC1_CATCCACCAAACAACA	gd-T.9	BC1
BC1_CATCCACCAATGCCAT	CD4-T	BC1
BC1_CATCCACCAGCCACCA	gd-T.3	BC1
BC1_CATCCACCAGCGAACA	gd-T.3	BC1
BC1_CATCCACCAGGTGGAT	CD8-T	BC1
BC1_CATCCACGTCGCTTCT	CD8-T	BC1
BC1_CATCCACGTGGCCCTA	CD4-T	BC1
BC1_CATCCACGTGTTTGTG	CD4-T	BC1
BC1_CATCCACGTTCCATGA	CD8-T	BC1
BC1_CATCCACGTTCTGGTA	CD8-T	BC1
BC1_CATCCACGTTTGTTGG	CD8-T	BC1
BC1_CATCCACTCCATGAAC	CD4-T	BC1
BC1_CATCCACTCTTACCTA	CD8-T	BC1
BC1_CATCGAAAGAGACTTA	CD4-T	BC1
BC1_CATCGAAAGCGTAATA	CD8-T	BC1
BC1_CATCGAAAGTCTCAAC	CD4-T	BC1
BC1_CATCGAACAGATAATG	CD4-T	BC1
BC1_CATCGAACAGGTCCAC	T-reg	BC1
BC1_CATCGAACAGTCAGCC	CD8-T	BC1
BC1_CATCGAACATCCTTGC	T-reg	BC1
BC1_CATCGAACATGTCCTC	gd-T.3	BC1
BC1_CATCGAAGTAAGTGTA	CD8-T	BC1
BC1_CATCGAAGTATATGAG	CD8-T	BC1
BC1_CATCGAAGTCACACGC	CD4-T	BC1
BC1_CATCGAAGTTATTCTC	gd-T.9	BC1
BC1_CATCGGGAGAAACGAG	CD4-T	BC1
BC1_CATCGGGAGAAGGCCT	CD4-T	BC1
BC1_CATCGGGCAAACTGTC	CD8-T	BC1
BC1_CATCGGGCAAGTCTGT	CD8-T	BC1
BC1_CATCGGGCACACATGT	CD4-T	BC1
BC1_CATCGGGGTCGCGTGT	CD8-T	BC1
BC1_CATCGGGTCACCTCGT	CD8-T	BC1
BC1_CATCGGGTCATAAAGG	CD8-T	BC1
BC1_CATCGGGTCTCCAACC	CD4-T	BC1
BC1_CATGACAAGACTAAGT	CD4-T	BC1
BC1_CATGACAAGGGATGGG	CD4-T	BC1
BC1_CATGACACAAGGGTCA	CD8-T	BC1
BC1_CATGACACAAGTTCTG	CD8-T	BC1
BC1_CATGACACAGATCTGT	CD8-T	BC1
BC1_CATGACAGTTCGAATC	CD4-T	BC1
BC1_CATGACATCAACCAAC	B	BC1
BC1_CATGACATCACCTTAT	CD4-T	BC1
BC1_CATGACATCCGCTGTT	CD4-T	BC1
BC1_CATGCCTAGAAACGCC	T-reg	BC1
BC1_CATGCCTAGCGTCAAG	CD8-T	BC1
BC1_CATGCCTCAGGTGCCT	gd-T.3	BC1
BC1_CATGCCTCAGTCGATT	CD8-T	BC1
BC1_CATGCCTGTAAATGAC	CD8-T	BC1
BC1_CATGCCTGTCCATCCT	gd-T.3	BC1
BC1_CATGGCGAGCAGCCTC	CD8-T	BC1
BC1_CATGGCGAGCCTATGT	CD8-T	BC1
BC1_CATGGCGAGCTAGCCC	CD8-T	BC1
BC1_CATGGCGAGTACGACG	CD8-T	BC1
BC1_CATGGCGAGTGACTCT	CD8-T	BC1
BC1_CATGGCGCAACGATCT	CD4-T	BC1
BC1_CATGGCGCAACTGGCC	CD8-T	BC1
BC1_CATGGCGCACTTACGA	CD8-T	BC1
BC1_CATGGCGCAGCTATTG	gd-T.3	BC1
BC1_CATGGCGCATCACGAT	T-reg	BC1
BC1_CATGGCGGTGCTGTAT	CD4-T	BC1
BC1_CATGGCGGTTACCAGT	Mph	BC1
BC1_CATGGCGTCGATAGAA	gd-T.2	BC1
BC1_CATTATCAGAAGGTTT	CD8-T	BC1
BC1_CATTATCAGCACCGCT	CD4-T	BC1
BC1_CATTATCAGCTACCGC	T-reg	BC1
BC1_CATTATCCAGTCGTGC	CD8-T	BC1
BC1_CATTATCTCAATAAGG	CD4-T	BC1
BC1_CATTATCTCCCTCAGT	CD8-T	BC1
BC1_CATTATCTCCGAGCCA	CD8-T	BC1
BC1_CATTCGCAGAAACCTA	CD8-T	BC1
BC1_CATTCGCAGTACTTGC	Mph	BC1
BC1_CATTCGCCAGATGGGT	CD4-T	BC1
BC1_CATTCGCTCAGGATCT	CD8-T	BC1
BC1_CATTCGCTCGACCAGC	CD4-T	BC1
BC1_CATTCGCTCTCCCTGA	CD4-T	BC1
BC1_CCAATCCAGATCTGAA	T-reg	BC1
BC1_CCAATCCCACCGATAT	CD8-T	BC1
BC1_CCAATCCCACGGTAGA	Unclassified	BC1
BC1_CCAATCCCACTTCTGC	CD8-T	BC1
BC1_CCAATCCGTAGCGCAA	CD8-T	BC1
BC1_CCAATCCGTCTTCGTC	T-reg	BC1
BC1_CCAATCCGTGTGGTTT	CD8-T	BC1
BC1_CCAATCCGTTCAACCA	CD8-T	BC1
BC1_CCAATCCTCAAGGTAA	CD4-T	BC1
BC1_CCAATCCTCAGCTTAG	gd-T.2	BC1
BC1_CCAATCCTCATGTCTT	CD4-T	BC1
BC1_CCAATCCTCCACTCCA	CD4-T	BC1
BC1_CCAATCCTCTTTAGTC	CD8-T	BC1
BC1_CCACCTAAGAATTCCC	CD8-T	BC1
BC1_CCACCTAAGATCGGGT	CD4-T	BC1
BC1_CCACCTAAGTAGGTGC	CD4-T	BC1
BC1_CCACCTACAACTGGCC	CD4-T	BC1
BC1_CCACCTACAGCGTTCG	CD4-T	BC1
BC1_CCACCTACATCACAAC	CD8-T	BC1
BC1_CCACCTACATGCTAGT	CD8-T	BC1
BC1_CCACCTAGTAGCACGA	CD8-T	BC1
BC1_CCACCTATCAACACTG	CD8-T	BC1
BC1_CCACCTATCAGTTGAC	CD8-T	BC1
BC1_CCACCTATCCTTTCTC	CD8-T	BC1
BC1_CCACCTATCGACCAGC	CD4-T	BC1
BC1_CCACGGAAGATAGTCA	CD4-T	BC1
BC1_CCACGGAAGTCGATAA	CD8-T	BC1
BC1_CCACGGAGTCTAGCGC	CD8-T	BC1
BC1_CCACGGAGTGAACCTT	gd-T.2	BC1
BC1_CCACGGATCATGCTCC	CD8-T	BC1
BC1_CCACTACAGCTATGCT	CD8-T	BC1
BC1_CCACTACAGGCTCTTA	CD8-T	BC1
BC1_CCACTACCACACGCTG	CD4-T	BC1
BC1_CCACTACCACATGACT	CD4-T	BC1
BC1_CCACTACCAGTCTTCC	CD8-T	BC1
BC1_CCACTACCATCCGGGT	CD8-T	BC1
BC1_CCACTACCATCTCCCA	CD4-T	BC1
BC1_CCACTACCATGATCCA	CD4-T	BC1
BC1_CCACTACCATTCCTCG	CD8-T	BC1
BC1_CCACTACGTTGCGCAC	CD8-T	BC1
BC1_CCACTACTCAATCTCT	gd-T.3	BC1
BC1_CCACTACTCCTTGACC	CD4-T	BC1
BC1_CCACTACTCTAACTCT	CD8-T	BC1
BC1_CCAGCGAAGAGTTGGC	CD4-T	BC1
BC1_CCAGCGAAGTATGACA	CD8-T	BC1
BC1_CCAGCGAAGTTACCCA	CD8-T	BC1
BC1_CCAGCGACAATAACGA	CD8-T	BC1
BC1_CCAGCGACACCCTATC	CD8-T	BC1
BC1_CCAGCGACACTCAGGC	CD4-T	BC1
BC1_CCAGCGAGTAAATACG	CD4-T	BC1
BC1_CCAGCGAGTGCCTGGT	CD8-T	BC1
BC1_CCAGCGAGTGCTTCTC	CD4-T	BC1
BC1_CCAGCGAGTTGCTCCT	CD8-T	BC1
BC1_CCAGCGATCTGTTGAG	CD4-T	BC1
BC1_CCATGTCAGATGTGGC	CD4-T	BC1
BC1_CCATGTCAGGCATGGT	CD4-T	BC1
BC1_CCATGTCCAAGTTCTG	CD4-T	BC1
BC1_CCATGTCGTACCATCA	CD8-T	BC1
BC1_CCATGTCTCAGTTTGG	CD8-T	BC1
BC1_CCATGTCTCCAAGCCG	CD8-T	BC1
BC1_CCATGTCTCCATTCTA	CD8-T	BC1
BC1_CCATTCGAGACTGGGT	CD8-T	BC1
BC1_CCATTCGAGGCGTACA	CD8-T	BC1
BC1_CCATTCGAGTGAACGC	CD8-T	BC1
BC1_CCATTCGCATTACGAC	CD8-T	BC1
BC1_CCATTCGGTCAATACC	gd-T.3	BC1
BC1_CCATTCGGTGTGAAAT	gd-T.3	BC1
BC1_CCATTCGTCGGAGGTA	gd-T.3	BC1
BC1_CCCAATCAGAATAGGG	gd-T.2	BC1
BC1_CCCAATCAGAGCTATA	CD8-T	BC1
BC1_CCCAATCAGATGGCGT	gd-T.2	BC1
BC1_CCCAATCCACCTCGTT	CD8-T	BC1
BC1_CCCAATCCAGACGCCT	T-reg	BC1
BC1_CCCAATCCATCACGAT	CD8-T	BC1
BC1_CCCAATCGTTTGTTGG	gd-T.3	BC1
BC1_CCCAATCTCAAAGTAG	CD8-T	BC1
BC1_CCCAGTTAGAGTACAT	CD4-T	BC1
BC1_CCCAGTTAGTCAAGGC	gd-T.2	BC1
BC1_CCCAGTTAGTCGATAA	CD8-T	BC1
BC1_CCCAGTTCATACAGCT	CD8-T	BC1
BC1_CCCAGTTCATTCTCAT	CD8-T	BC1
BC1_CCCAGTTGTCTAACGT	CD8-T	BC1
BC1_CCCAGTTGTGTCTGAT	CD8-T	BC1
BC1_CCCAGTTGTTTAGCTG	CD4-T	BC1
BC1_CCCAGTTTCAAGCCTA	CD8-T	BC1
BC1_CCCAGTTTCACAATGC	CD8-T	BC1
BC1_CCCATACAGATTACCC	gd-T.9	BC1
BC1_CCCATACCAACGATGG	CD8-T	BC1
BC1_CCCATACCACGGACAA	CD8-T	BC1
BC1_CCCATACGTAGCGCAA	CD8-T	BC1
BC1_CCCATACGTCGCTTTC	CD8-T	BC1
BC1_CCCATACGTTCGTTGA	CD4-T	BC1
BC1_CCCATACTCCTGCTTG	CD4-T	BC1
BC1_CCCATACTCGCTTAGA	CD8-T	BC1
BC1_CCCATACTCTTAGCCC	gd-T.2	BC1
BC1_CCCTCCTAGAGTGAGA	Mph	BC1
BC1_CCCTCCTAGGGTCGAT	CD8-T	BC1
BC1_CCCTCCTAGTGTGAAT	T-reg	BC1
BC1_CCCTCCTCAATAAGCA	CD8-T	BC1
BC1_CCCTCCTGTAGCGTCC	CD8-T	BC1
BC1_CCCTCCTGTGAAATCA	CD8-T	BC1
BC1_CCCTCCTGTGCGCTTG	Mph	BC1
BC1_CCCTCCTGTGTTGAGG	CD4-T	BC1
BC1_CCCTCCTGTTTGCATG	Unclassified	BC1
BC1_CCGGGATAGCTCCCAG	CD4-T	BC1
BC1_CCGGGATAGTGTTGAA	CD8-T	BC1
BC1_CCGGGATAGTTCGCGC	CD8-T	BC1
BC1_CCGGGATCAAGAAAGG	CD8-T	BC1
BC1_CCGGGATCAATCAGAA	CD8-T	BC1
BC1_CCGGGATCAATCCAAC	CD8-T	BC1
BC1_CCGGGATCACTACAGT	gd-T.2	BC1
BC1_CCGGGATCATGTAAGA	T-reg	BC1
BC1_CCGGGATGTGTAATGA	CD4-T	BC1
BC1_CCGGGATGTTACGACT	T-reg	BC1
BC1_CCGGTAGAGGCATGGT	CD4-T	BC1
BC1_CCGGTAGAGTCAAGGC	CD8-T	BC1
BC1_CCGGTAGAGTCTCCTC	CD4-T	BC1
BC1_CCGGTAGCACCAGTTA	CD8-T	BC1
BC1_CCGGTAGCACCGTTGG	CD8-T	BC1
BC1_CCGGTAGCAGACGCAA	CD8-T	BC1
BC1_CCGGTAGCATGGTTGT	CD8-T	BC1
BC1_CCGGTAGGTGATAAGT	CD4-T	BC1
BC1_CCGGTAGGTGCCTGCA	CD4-T	BC1
BC1_CCGGTAGGTTTCGCTC	CD4-T	BC1
BC1_CCGGTAGTCAGTTGAC	CD4-T	BC1
BC1_CCGGTAGTCGTACGGC	CD8-T	BC1
BC1_CCGGTAGTCTATCGCC	CD4-T	BC1
BC1_CCGTACTAGCGTGAGT	T-reg	BC1
BC1_CCGTACTAGGTGGGTT	CD4-T	BC1
BC1_CCGTACTCACTGTGTA	CD8-T	BC1
BC1_CCGTACTCAGCCTGTG	CD4-T	BC1
BC1_CCGTACTCATCGGGTC	CD8-T	BC1
BC1_CCGTACTCATGTTGAC	CD4-T	BC1
BC1_CCGTACTGTCGACTAT	T-reg	BC1
BC1_CCGTACTGTCTTCAAG	CD4-T	BC1
BC1_CCGTACTGTTACGCGC	CD4-T	BC1
BC1_CCGTACTTCAAGCCTA	CD8-T	BC1
BC1_CCGTACTTCAGCGATT	CD4-T	BC1
BC1_CCGTACTTCAGCTTAG	CD8-T	BC1
BC1_CCGTACTTCCTTGACC	CD8-T	BC1
BC1_CCGTACTTCGTTTAGG	CD8-T	BC1
BC1_CCGTACTTCTACTTAC	CD8-T	BC1
BC1_CCGTACTTCTGTCAAG	T-reg	BC1
BC1_CCGTGGAAGCCCAGCT	CD4-T	BC1
BC1_CCGTGGAAGTCCAGGA	CD8-T	BC1
BC1_CCGTGGAAGTGTACTC	CD4-T	BC1
BC1_CCGTGGACAAAGCGGT	CD4-T	BC1
BC1_CCGTGGACAGTAAGCG	T-reg	BC1
BC1_CCGTGGACAGTCAGAG	CD4-T	BC1
BC1_CCGTGGACAGTGAGTG	CD4-T	BC1
BC1_CCGTGGACATGTTGAC	CD4-T	BC1
BC1_CCGTGGAGTAGTGAAT	CD8-T	BC1
BC1_CCGTGGAGTGATGATA	CD8-T	BC1
BC1_CCGTGGAGTGCACCAC	CD8-T	BC1
BC1_CCGTGGAGTGCAGGTA	CD8-T	BC1
BC1_CCGTGGAGTGTATGGG	CD8-T	BC1
BC1_CCGTGGATCCCAGGTG	CD8-T	BC1
BC1_CCGTGGATCCTTTCTC	CD8-T	BC1
BC1_CCGTGGATCGCACTCT	CD8-T	BC1
BC1_CCGTGGATCTATCCTA	CD4-T	BC1
BC1_CCGTTCAAGAAGATTC	CD8-T	BC1
BC1_CCGTTCAAGCTGTCTA	CD4-T	BC1
BC1_CCGTTCAAGTACGTTC	CD4-T	BC1
BC1_CCGTTCAAGTGTCTCA	CD8-T	BC1
BC1_CCGTTCACACAGACAG	CD8-T	BC1
BC1_CCGTTCACATATACCG	CD4-T	BC1
BC1_CCGTTCAGTCCTAGCG	CD4-T	BC1
BC1_CCGTTCAGTTAAAGTG	CD8-T	BC1
BC1_CCGTTCAGTTGTACAC	CD8-T	BC1
BC1_CCGTTCATCGCTGATA	CD4-T	BC1
BC1_CCGTTCATCTGTTTGT	CD4-T	BC1
BC1_CCTAAAGAGAGGGCTT	CD4-T	BC1
BC1_CCTAAAGAGATGAGAG	T-reg	BC1
BC1_CCTAAAGCAAGTAGTA	CD8-T	BC1
BC1_CCTAAAGCAGACACTT	CD4-T	BC1
BC1_CCTAAAGCAGATGAGC	CD8-T	BC1
BC1_CCTAAAGGTAAATGTG	CD8-T	BC1
BC1_CCTAAAGGTCGGGTCT	Unclassified	BC1
BC1_CCTAAAGGTCTGATCA	CD4-T	BC1
BC1_CCTAAAGTCCAAGTAC	CD4-T	BC1
BC1_CCTAAAGTCCGAAGAG	CD8-T	BC1
BC1_CCTAAAGTCGATAGAA	CD8-T	BC1
BC1_CCTAAAGTCGTCGTTC	CD8-T	BC1
BC1_CCTAAAGTCTTACCGC	CD8-T	BC1
BC1_CCTACACAGCGATAGC	CD8-T	BC1
BC1_CCTACACCAAATACAG	CD4-T	BC1
BC1_CCTACACCAATCCGAT	CD4-T	BC1
BC1_CCTACACCATAACCTG	CD4-T	BC1
BC1_CCTACACCATCTGGTA	CD4-T	BC1
BC1_CCTACACCATGGGAAC	CD8-T	BC1
BC1_CCTACACGTATAATGG	CD8-T	BC1
BC1_CCTACACGTGAGTATA	CD4-T	BC1
BC1_CCTACACTCACTCTTA	CD8-T	BC1
BC1_CCTACCAAGAGTAAGG	CD8-T	BC1
BC1_CCTACCAAGCTAGGCA	T-reg	BC1
BC1_CCTACCACAAGCGAGT	CD4-T	BC1
BC1_CCTACCACAGGATTGG	CD4-T	BC1
BC1_CCTACCAGTAGCGTGA	CD8-T	BC1
BC1_CCTACCAGTCTCATCC	CD8-T	BC1
BC1_CCTACCATCATCTGCC	CD4-T	BC1
BC1_CCTACCATCCATGCTC	CD8-T	BC1
BC1_CCTACCATCCTGCAGG	CD8-T	BC1
BC1_CCTACCATCTGCTTGC	CD8-T	BC1
BC1_CCTAGCTGTAGCGCTC	gd-T.3	BC1
BC1_CCTAGCTGTAGCGTAG	CD8-T	BC1
BC1_CCTAGCTGTCTCTCTG	CD4-T	BC1
BC1_CCTAGCTGTTCTGTTT	CD8-T	BC1
BC1_CCTAGCTGTTGCGCAC	CD4-T	BC1
BC1_CCTAGCTTCCAAGCCG	CD8-T	BC1
BC1_CCTAGCTTCGGAGCAA	T-reg	BC1
BC1_CCTAGCTTCTCCAACC	T-reg	BC1
BC1_CCTATTAAGAAACGCC	CD8-T	BC1
BC1_CCTATTAAGAGTTGGC	CD4-T	BC1
BC1_CCTATTAAGATCCCAT	CD8-T	BC1
BC1_CCTATTAAGCGTAATA	CD4-T	BC1
BC1_CCTATTAAGGGCATGT	Mph	BC1
BC1_CCTATTACAAGCCGCT	gd-T.2	BC1
BC1_CCTATTACACAGGAGT	CD4-T	BC1
BC1_CCTATTACAGAGTGTG	CD4-T	BC1
BC1_CCTATTACATACTACG	CD8-T	BC1
BC1_CCTATTACATGACGGA	CD8-T	BC1
BC1_CCTATTACATGCATGT	gd-T.2	BC1
BC1_CCTATTAGTCTGGTCG	CD8-T	BC1
BC1_CCTATTAGTGACTCAT	CD8-T	BC1
BC1_CCTATTAGTGTGCCTG	Mph	BC1
BC1_CCTATTAGTTCCACAA	CD8-T	BC1
BC1_CCTATTATCACATGCA	CD4-T	BC1
BC1_CCTATTATCTACCAGA	CD8-T	BC1
BC1_CCTCAGTAGAACAACT	CD8-T	BC1
BC1_CCTCAGTAGAATAGGG	CD8-T	BC1
BC1_CCTCAGTAGAGTGAGA	T-reg	BC1
BC1_CCTCAGTAGCTACCGC	CD4-T	BC1
BC1_CCTCAGTAGGGTTTCT	CD8-T	BC1
BC1_CCTCAGTAGGTAGCTG	CD4-T	BC1
BC1_CCTCAGTAGGTCATCT	CD8-T	BC1
BC1_CCTCAGTCACATCCAA	CD8-T	BC1
BC1_CCTCAGTCACTCAGGC	gd-T.2	BC1
BC1_CCTCAGTCACTGAAGG	T-reg	BC1
BC1_CCTCAGTGTAGAGTGC	CD8-T	BC1
BC1_CCTCAGTGTCGCGTGT	CD8-T	BC1
BC1_CCTCAGTGTCTTGCGG	CD8-T	BC1
BC1_CCTCAGTGTTACCAGT	CD4-T	BC1
BC1_CCTCAGTGTTATTCTC	CD8-T	BC1
BC1_CCTCAGTGTTGACGTT	CD4-T	BC1
BC1_CCTCAGTGTTGCTCCT	CD4-T	BC1
BC1_CCTCAGTTCCTATTCA	CD4-T	BC1
BC1_CCTCAGTTCCTTTCGG	CD8-T	BC1
BC1_CCTCAGTTCGTTGCCT	CD4-T	BC1
BC1_CCTCTGAAGCCCTAAT	CD8-T	BC1
BC1_CCTCTGAAGGAATCGC	CD8-T	BC1
BC1_CCTCTGAAGGAGTAGA	Mph	BC1
BC1_CCTCTGAAGTAACCCT	CD8-T	BC1
BC1_CCTCTGAAGTGTACCT	CD8-T	BC1
BC1_CCTCTGACACCGAAAG	gd-T.2	BC1
BC1_CCTCTGAGTAGAAAGG	T-reg	BC1
BC1_CCTCTGAGTCAAACTC	CD8-T	BC1
BC1_CCTCTGATCAAAGACA	CD8-T	BC1
BC1_CCTCTGATCGCGGATC	CD8-T	BC1
BC1_CCTCTGATCTCGATGA	CD4-T	BC1
BC1_CCTTACGAGGTAGCTG	CD8-T	BC1
BC1_CCTTACGAGTGTGGCA	CD4-T	BC1
BC1_CCTTACGCAAACAACA	CD8-T	BC1
BC1_CCTTACGGTCAGCTAT	CD4-T	BC1
BC1_CCTTACGGTGCTCTTC	CD4-T	BC1
BC1_CCTTACGTCAGCGATT	CD8-T	BC1
BC1_CCTTACGTCGGAGGTA	CD8-T	BC1
BC1_CCTTACGTCGTACGGC	CD8-T	BC1
BC1_CCTTACGTCTCGTATT	Mph	BC1
BC1_CCTTCCCAGACTAAGT	CD4-T	BC1
BC1_CCTTCCCAGGGCTCTC	CD8-T	BC1
BC1_CCTTCCCCACATGACT	CD8-T	BC1
BC1_CCTTCCCCACCAGCAC	CD8-T	BC1
BC1_CCTTCCCCAGCATGAG	T-reg	BC1
BC1_CCTTCCCCAGTCAGAG	CD4-T	BC1
BC1_CCTTCCCCATCCTTGC	gd-T.3	BC1
BC1_CCTTCCCCATGAAGTA	CD4-T	BC1
BC1_CCTTCCCGTAAACGCG	Mph	BC1
BC1_CCTTCCCGTATTCGTG	CD8-T	BC1
BC1_CCTTCCCGTGCGATAG	T-reg	BC1
BC1_CCTTCCCGTTGATTCG	CD4-T	BC1
BC1_CCTTCCCTCGGTTAAC	CD8-T	BC1
BC1_CCTTCCCTCTCAAACG	CD4-T	BC1
BC1_CCTTCGAAGATCCTGT	CD8-T	BC1
BC1_CCTTCGAAGATGAGAG	CD4-T	BC1
BC1_CCTTCGAAGCGATTCT	CD4-T	BC1
BC1_CCTTCGAAGGCTCAGA	CD8-T	BC1
BC1_CCTTCGACAAGACACG	CD4-T	BC1
BC1_CCTTCGACACCGGAAA	CD4-T	BC1
BC1_CCTTCGACAGCCACCA	CD4-T	BC1
BC1_CCTTCGAGTCTCCCTA	T-reg	BC1
BC1_CCTTCGAGTTGCTCCT	gd-T.2	BC1
BC1_CCTTCGATCCCATTAT	CD8-T	BC1
BC1_CCTTTCTAGGGATGGG	CD8-T	BC1
BC1_CCTTTCTCAAGTTGTC	CD8-T	BC1
BC1_CCTTTCTGTATCACCA	CD4-T	BC1
BC1_CCTTTCTGTTGAGTTC	gd-T.3	BC1
BC1_CCTTTCTTCTTCGAGA	CD8-T	BC1
BC1_CGAACATCAATAGCGG	CD8-T	BC1
BC1_CGAACATCACATCTTT	CD4-T	BC1
BC1_CGAACATCACATTAGC	CD8-T	BC1
BC1_CGAACATCACTGTCGG	CD4-T	BC1
BC1_CGAACATGTGTTTGGT	gd-T.9	BC1
BC1_CGAACATGTTCAGCGC	CD4-T	BC1
BC1_CGAACATTCAACCATG	CD8-T	BC1
BC1_CGAACATTCACGATGT	CD4-T	BC1
BC1_CGAACATTCCGCAAGC	gd-T.3	BC1
BC1_CGAACATTCTACGAGT	CD8-T	BC1
BC1_CGAATGTAGACACGAC	CD4-T	BC1
BC1_CGAATGTAGCGATAGC	CD8-T	BC1
BC1_CGAATGTCAGAAGCAC	T-reg	BC1
BC1_CGAATGTCATATACGC	CD8-T	BC1
BC1_CGAATGTGTCACCCAG	CD8-T	BC1
BC1_CGAATGTTCAGGTTCA	CD8-T	BC1
BC1_CGAATGTTCGTCCGTT	CD8-T	BC1
BC1_CGACCTTCAAGAGTCG	gd-T.3	BC1
BC1_CGACCTTCACCAGATT	CD8-T	BC1
BC1_CGACCTTCATTCCTCG	CD4-T	BC1
BC1_CGACCTTCATTCTTAC	CD8-T	BC1
BC1_CGACCTTGTAGCACGA	CD8-T	BC1
BC1_CGACCTTGTGGCTCCA	CD4-T	BC1
BC1_CGACCTTTCACTGGGC	CD8-T	BC1
BC1_CGACCTTTCAGGTAAA	CD8-T	BC1
BC1_CGACCTTTCATAACCG	CD8-T	BC1
BC1_CGACCTTTCTCTTATG	CD8-T	BC1
BC1_CGACTTCAGATGTGTA	CD8-T	BC1
BC1_CGACTTCAGCAGATCG	CD8-T	BC1
BC1_CGACTTCCACATGACT	CD4-T	BC1
BC1_CGACTTCGTCAGTGGA	T-reg	BC1
BC1_CGACTTCGTCGCGTGT	CD8-T	BC1
BC1_CGACTTCGTGTCCTCT	CD8-T	BC1
BC1_CGACTTCTCCGCGTTT	CD4-T	BC1
BC1_CGACTTCTCTACCAGA	CD4-T	BC1
BC1_CGACTTCTCTGCGTAA	CD8-T	BC1
BC1_CGACTTCTCTGTCCGT	CD8-T	BC1
BC1_CGACTTCTCTTGTCAT	CD4-T	BC1
BC1_CGAGAAGAGCCCAATT	Mph	BC1
BC1_CGAGAAGAGCGTGAGT	gd-T.3	BC1
BC1_CGAGAAGAGGATTCGG	CD8-T	BC1
BC1_CGAGAAGAGTACGCGA	CD8-T	BC1
BC1_CGAGAAGAGTCTTGCA	CD4-T	BC1
BC1_CGAGAAGCAAGGCTCC	CD8-T	BC1
BC1_CGAGAAGCACAGACTT	CD4-T	BC1
BC1_CGAGAAGGTCGCGAAA	CD8-T	BC1
BC1_CGAGAAGGTGGTCTCG	CD8-T	BC1
BC1_CGAGAAGTCCCGGATG	CD4-T	BC1
BC1_CGAGCACAGATAGTCA	CD4-T	BC1
BC1_CGAGCACAGCCCAGCT	gd-T.3	BC1
BC1_CGAGCACAGTAGGTGC	T-reg	BC1
BC1_CGAGCACCAATCCAAC	CD8-T	BC1
BC1_CGAGCACCACACAGAG	CD8-T	BC1
BC1_CGAGCACCAGGGATTG	CD8-T	BC1
BC1_CGAGCACCATTGCGGC	CD8-T	BC1
BC1_CGAGCACGTCATCGGC	CD8-T	BC1
BC1_CGAGCACGTCGTTGTA	CD4-T	BC1
BC1_CGAGCACGTGGTCCGT	T-reg	BC1
BC1_CGAGCACGTTTAAGCC	CD4-T	BC1
BC1_CGAGCACTCGTGGACC	CD4-T	BC1
BC1_CGAGCACTCTACTTAC	CD4-T	BC1
BC1_CGAGCACTCTGCCAGG	CD8-T	BC1
BC1_CGAGCCAAGATAGCAT	gd-T.9	BC1
BC1_CGAGCCAAGGGTATCG	CD8-T	BC1
BC1_CGAGCCACACGGCGTT	CD4-T	BC1
BC1_CGAGCCACATGACGGA	CD8-T	BC1
BC1_CGAGCCAGTCGCGAAA	CD8-T	BC1
BC1_CGAGCCAGTCTAACGT	CD8-T	BC1
BC1_CGAGCCAGTGACTACT	CD8-T	BC1
BC1_CGAGCCAGTGGGTCAA	Mph	BC1
BC1_CGAGCCATCATGCTCC	T-reg	BC1
BC1_CGAGCCATCTAGAGTC	Mph	BC1
BC1_CGATCGGAGAAGCCCA	T-reg	BC1
BC1_CGATCGGCAAGACGTG	gd-T.2	BC1
BC1_CGATCGGCACAGCGTC	CD4-T	BC1
BC1_CGATCGGCACAGGCCT	CD4-T	BC1
BC1_CGATCGGCAGGAATCG	CD4-T	BC1
BC1_CGATCGGCATTATCTC	CD8-T	BC1
BC1_CGATCGGGTCCGAACC	CD8-T	BC1
BC1_CGATCGGGTGTTTGTG	CD4-T	BC1
BC1_CGATCGGTCAATAAGG	T-reg	BC1
BC1_CGATCGGTCATCTGCC	T-reg	BC1
BC1_CGATCGGTCTCGTTTA	CD8-T	BC1
BC1_CGATGGCAGAAGAAGC	CD8-T	BC1
BC1_CGATGGCAGCTAGCCC	CD8-T	BC1
BC1_CGATGGCAGCTGCGAA	CD8-T	BC1
BC1_CGATGGCAGTACGACG	CD8-T	BC1
BC1_CGATGGCAGTCCAGGA	CD4-T	BC1
BC1_CGATGGCCAAGACGTG	CD8-T	BC1
BC1_CGATGGCCACATCCAA	CD8-T	BC1
BC1_CGATGGCCAGTTAACC	CD8-T	BC1
BC1_CGATGGCGTAGCTAAA	CD8-T	BC1
BC1_CGATGGCGTGGTGTAG	CD4-T	BC1
BC1_CGATGGCGTTCCGTCT	CD8-T	BC1
BC1_CGATGGCGTTGCCTCT	T-reg	BC1
BC1_CGATGGCTCAACACAC	gd-T.3	BC1
BC1_CGATGGCTCAACTCTT	CD8-T	BC1
BC1_CGATGGCTCAAGGCTT	CD4-T	BC1
BC1_CGATGGCTCTTGACGA	CD8-T	BC1
BC1_CGATGTAAGCTAGTGG	CD8-T	BC1
BC1_CGATGTACAACAACCT	CD4-T	BC1
BC1_CGATGTACATCCGTGG	T-reg	BC1
BC1_CGATGTACATGTAGTC	Mph	BC1
BC1_CGATGTAGTACGCTGC	CD8-T	BC1
BC1_CGATGTAGTGCACTTA	CD8-T	BC1
BC1_CGATGTATCTTGCATT	gd-T.2	BC1
BC1_CGATTGAAGCCCAGCT	CD8-T	BC1
BC1_CGATTGAAGCTGTCTA	CD4-T	BC1
BC1_CGATTGAAGGCCATAG	CD8-T	BC1
BC1_CGATTGAAGTACCGGA	CD8-T	BC1
BC1_CGATTGAAGTCCGTAT	CD8-T	BC1
BC1_CGATTGACAAACGTGG	CD4-T	BC1
BC1_CGATTGACAAAGAATC	CD8-T	BC1
BC1_CGATTGACACCGTTGG	CD8-T	BC1
BC1_CGATTGACAGGTCTCG	CD8-T	BC1
BC1_CGATTGAGTCACTGGC	CD8-T	BC1
BC1_CGATTGAGTCTTGTCC	CD8-T	BC1
BC1_CGATTGAGTTCGTTGA	CD8-T	BC1
BC1_CGATTGATCAGCGATT	CD8-T	BC1
BC1_CGATTGATCATGTAGC	CD8-T	BC1
BC1_CGATTGATCCTTGCCA	CD8-T	BC1
BC1_CGCCAAGAGACGCACA	CD4-T	BC1
BC1_CGCCAAGAGGCTATCT	T-reg	BC1
BC1_CGCCAAGAGTGTACCT	CD4-T	BC1
BC1_CGCCAAGCACCTTGTC	CD8-T	BC1
BC1_CGCCAAGGTCCATCCT	CD8-T	BC1
BC1_CGCCAAGGTCCTCCAT	CD4-T	BC1
BC1_CGCCAAGGTTCGGCAC	CD4-T	BC1
BC1_CGCCAAGTCACGAAGG	CD8-T	BC1
BC1_CGCCAAGTCCTGCAGG	CD4-T	BC1
BC1_CGCCAAGTCGGAAATA	CD4-T	BC1
BC1_CGCCAAGTCTTCGAGA	CD4-T	BC1
BC1_CGCGGTAAGGAGTTTA	CD4-T	BC1
BC1_CGCGGTAAGTACATGA	CD8-T	BC1
BC1_CGCGGTAAGTGCGATG	CD8-T	BC1
BC1_CGCGGTACATACTCTT	CD8-T	BC1
BC1_CGCGGTAGTACTTGAC	CD8-T	BC1
BC1_CGCGGTAGTCTACCTC	gd-T.2	BC1
BC1_CGCGGTAGTGGCGAAT	CD8-T	BC1
BC1_CGCGGTATCAGAGGTG	Unclassified	BC1
[truncated: 4,679 more rows]
