# Supplementary material for: Single-cell RNA sequencing of human breast tumour-infiltrating immune cells reveals a γδ T-cell subtype associated with good clinical outcome
Source: Life Sci Alliance. 2020 Dec 2;4(1):e202000680. doi: 10.26508/lsa.202000680 (PMC7723295; doi:10.26508/lsa.202000680)
Supplement: Supplementary file 5 [file LSA-2020-00680_TableS5.xlsx]

## Sheet: TableS5 BRCA gdTsubtype markers
Table S5. Differentially expressed genes between breast tumour infiltrating γδ-T subtypes.
gene	BC2_p_val	BC2_avg_logFC	BC2_pct.1	BC2_pct.2	BC2_p_val_adj	BC1_p_val	BC1_avg_logFC	BC1_pct.1	BC1_pct.2	BC1_p_val_adj	max_pval	minimump_p_val	cluster
A2M	4.19575e-17	1.56679	0.744	0.143	6.27851e-13	2.84975e-148	1.29784	0.852	0.252	4.26436e-144	4.19575e-17	5.69949e-148	γδ-T.3
PLCB1	1.39204e-13	1.58244	0.538	0.081	2.08305e-09	4.30733e-139	1.22379	0.88	0.291	6.44548e-135	1.39204e-13	8.61465e-139	γδ-T.3
AV4S1	1.09468e-21	1.88269	0.692	0.148	1.63807e-17	5.00849e-129	1.48544	0.646	0.233	7.49471e-125	1.09468e-21	1.0017e-128	γδ-T.3
KLRB1	1.55433e-17	1.88966	0.641	0.104	2.3259e-13	1.22963e-128	1.34217	0.763	0.199	1.84001e-124	1.55433e-17	2.45925e-128	γδ-T.3
PZP	1.36219e-06	0.942955	0.385	0.08	0.0203839	1.31051e-114	1.13194	0.659	0.134	1.96105e-110	1.36219e-06	2.62102e-114	γδ-T.3
S100B	2.58604e-13	1.08451	0.308	0.009	3.86976e-09	6.31697e-78	1.09238	0.27	0.017	9.45271e-74	2.58604e-13	1.26339e-77	γδ-T.3
CEBPD	0.0149275	0.546071	0.103	0.02	1	1.66714e-71	0.883783	0.433	0.078	2.4947e-67	0.0149275	3.33427e-71	γδ-T.3
RGS2	0.118552	0.423943	0.487	0.349	1	8.7213e-70	0.902622	0.824	0.496	1.30506e-65	0.118552	1.74426e-69	γδ-T.3
PDE4D	0.000847976	0.606028	0.718	0.487	1	2.29532e-58	0.816681	0.832	0.587	3.43472e-54	0.000847976	4.59064e-58	γδ-T.3
KLRG1	6.03503e-06	0.930683	0.282	0.045	0.0903081	6.04699e-57	0.767555	0.415	0.093	9.04872e-53	6.03503e-06	1.2094e-56	γδ-T.3
ME1	6.24135e-05	0.50433	0.103	0.002	0.933956	7.81376e-57	0.658415	0.204	0.012	1.16925e-52	6.24135e-05	1.56275e-56	γδ-T.3
CYTH3	4.77606e-06	0.919183	0.385	0.09	0.0714689	3.97744e-56	0.850064	0.595	0.214	5.95184e-52	4.77606e-06	7.95487e-56	γδ-T.3
RORA	1.81862e-06	1.1134	0.513	0.221	0.0272139	2.78229e-52	0.723886	0.865	0.63	4.16341e-48	1.81862e-06	5.56457e-52	γδ-T.3
SLC4A10	1.72558e-06	0.868254	0.154	0.006	0.0258216	1.22087e-47	0.632429	0.201	0.019	1.82691e-43	1.72558e-06	2.44174e-47	γδ-T.3
IL12RB2	1.19603e-07	1.14214	0.436	0.095	0.00178974	9.28543e-45	0.810615	0.628	0.282	1.38947e-40	1.19603e-07	1.85709e-44	γδ-T.3
GZMK	6.66263e-08	0.987145	0.59	0.173	0.000996996	1.57257e-40	0.262858	0.88	0.557	2.35319e-36	6.66263e-08	3.14514e-40	γδ-T.3
SLC7A5	1.9989e-06	0.857193	0.41	0.127	0.0299116	7.39861e-39	0.611178	0.669	0.413	1.10713e-34	1.9989e-06	1.47972e-38	γδ-T.3
RASGRF2	0.0595083	0.376237	0.154	0.05	1	8.85032e-37	0.618073	0.372	0.109	1.32436e-32	0.0595083	1.77006e-36	γδ-T.3
ABCB1	0.00869557	0.75985	0.282	0.116	1	2.31145e-36	0.554835	0.356	0.101	3.45885e-32	0.00869557	4.6229e-36	γδ-T.3
TARP	8.39831e-12	1.04008	0.256	0.007	1.25672e-07	1.29738e-34	0.496077	0.191	0.026	1.9414e-30	8.39831e-12	2.59476e-34	γδ-T.3
STAT4	1.9499e-07	1.04735	0.718	0.405	0.00291783	3.95947e-34	0.480002	0.959	0.847	5.92495e-30	1.9499e-07	7.91894e-34	γδ-T.3
BC035094	4.13007e-05	0.956183	0.359	0.135	0.618024	6.54159e-34	0.585927	0.72	0.476	9.78883e-30	4.13007e-05	1.30832e-33	γδ-T.3
PHACTR2	1.37291e-09	1.1807	0.538	0.149	2.05442e-05	1.10395e-33	0.629503	0.539	0.258	1.65195e-29	1.37291e-09	2.20789e-33	γδ-T.3
ARHGAP26	1.10455e-12	1.06797	0.897	0.521	1.65285e-08	1.4469e-33	0.453975	0.957	0.841	2.16515e-29	1.10455e-12	2.89381e-33	γδ-T.3
REL	0.083549	0.330387	0.718	0.626	1	4.21009e-32	0.559581	0.776	0.632	6.29998e-28	0.083549	8.42018e-32	γδ-T.3
NFE2L2	0.10235	0.380056	0.538	0.426	1	3.71716e-31	0.5711	0.743	0.542	5.56235e-27	0.10235	7.43431e-31	γδ-T.3
SPOCK2	0.00302752	0.610591	0.436	0.254	1	6.70609e-30	0.472629	0.791	0.592	1.0035e-25	0.00302752	1.34122e-29	γδ-T.3
IFNGR1	0.000889125	0.682035	0.333	0.117	1	1.44499e-29	0.568691	0.461	0.226	2.16229e-25	0.000889125	2.88999e-29	γδ-T.3
CADM1	0.0341802	0.289666	0.154	0.049	1	3.16626e-29	0.518288	0.438	0.176	4.73799e-25	0.0341802	6.33252e-29	γδ-T.3
SATB1	0.343846	0.251272	0.359	0.255	1	2.19395e-28	0.599224	0.57	0.292	3.28303e-24	0.343846	4.3879e-28	γδ-T.3
NFKB1	0.0309155	0.442887	0.718	0.569	1	7.60041e-27	0.606959	0.758	0.563	1.13733e-22	0.0309155	1.52008e-26	γδ-T.3
PIK3AP1	0.0256067	0.482664	0.231	0.149	1	8.34038e-25	0.544006	0.316	0.11	1.24806e-20	0.0256067	1.66808e-24	γδ-T.3
DHRS3	0.0254969	0.403484	0.205	0.072	1	1.29882e-24	0.557645	0.387	0.163	1.94356e-20	0.0254969	2.59765e-24	γδ-T.3
DUSP2	1.252e-07	0.819966	0.795	0.489	0.0018735	2.33046e-24	0.448359	0.855	0.718	3.48729e-20	1.252e-07	4.66091e-24	γδ-T.3
NCR3	0.017938	0.489542	0.179	0.069	1	1.60353e-23	0.389519	0.155	0.03	2.39952e-19	0.017938	3.20705e-23	γδ-T.3
IL18RAP	5.85638e-09	0.748614	0.231	0.01	8.76349e-05	2.19603e-22	0.441847	0.232	0.07	3.28614e-18	5.85638e-09	4.39206e-22	γδ-T.3
TTC39C	0.000191387	0.727184	0.538	0.317	1	3.84079e-22	0.394706	0.827	0.63	5.74736e-18	0.000191387	7.68158e-22	γδ-T.3
LONRF3	0.0176385	0.550985	0.103	0.017	1	1.26757e-21	0.475605	0.176	0.042	1.89679e-17	0.0176385	2.53514e-21	γδ-T.3
MYBL1	0.000622175	0.559248	0.205	0.038	1	2.70587e-21	0.503438	0.282	0.099	4.04906e-17	0.000622175	5.41174e-21	γδ-T.3
PBX4	2.42521e-10	1.10963	0.615	0.158	3.62908e-06	4.74905e-21	0.482212	0.74	0.533	7.10648e-17	2.42521e-10	9.4981e-21	γδ-T.3
TMEM117	0.0140293	0.659627	0.282	0.121	1	2.81394e-20	0.577867	0.27	0.102	4.21078e-16	0.0140293	5.62788e-20	γδ-T.3
ERN1	0.00347617	0.305627	0.282	0.104	1	8.51604e-20	0.433627	0.639	0.405	1.27434e-15	0.00347617	1.70321e-19	γδ-T.3
NEO1	2.30391e-05	0.653578	0.205	0.022	0.344757	1.71618e-19	0.376738	0.16	0.035	2.56809e-15	2.30391e-05	3.43235e-19	γδ-T.3
MAFF	0.0240825	0.51285	0.154	0.045	1	9.3275e-19	0.385125	0.178	0.054	1.39577e-14	0.0240825	1.8655e-18	γδ-T.3
TANC2	0.000533908	0.56148	0.256	0.059	1	2.24166e-18	0.456917	0.31	0.129	3.35442e-14	0.000533908	4.48332e-18	γδ-T.3
FKBP11	1.01059e-06	0.952477	0.308	0.059	0.0151225	2.71146e-18	0.414026	0.374	0.183	4.05743e-14	1.01059e-06	5.42292e-18	γδ-T.3
DPP4	7.47254e-06	0.671624	0.205	0.019	0.111819	4.04086e-18	0.403655	0.295	0.119	6.04675e-14	7.47254e-06	8.08173e-18	γδ-T.3
SVIL	0.0206998	0.665937	0.179	0.054	1	4.92965e-18	0.646275	0.247	0.101	7.37673e-14	0.0206998	9.8593e-18	γδ-T.3
CRY1	4.17474e-06	0.903266	0.333	0.116	0.0624708	5.20978e-17	0.459012	0.509	0.319	7.79592e-13	4.17474e-06	1.04196e-16	γδ-T.3
LITAF	0.000280004	0.627272	0.513	0.336	1	5.95577e-17	0.47864	0.659	0.528	8.91222e-13	0.000280004	1.19115e-16	γδ-T.3
PDE8A	0.0290657	0.378852	0.308	0.284	1	6.35893e-17	0.455142	0.427	0.235	9.51551e-13	0.0290657	1.27179e-16	γδ-T.3
NFKBIA	8.01157e-05	0.820656	0.692	0.506	1	7.6041e-17	0.442134	0.682	0.506	1.13788e-12	8.01157e-05	1.52082e-16	γδ-T.3
BC127952	0.114964	0.366594	0.128	0.061	1	2.33289e-16	0.391554	0.402	0.233	3.49094e-12	0.114964	4.66579e-16	γδ-T.3
MICAL2	0.0620947	0.455112	0.103	0.043	1	2.85599e-16	0.448523	0.257	0.123	4.2737e-12	0.0620947	5.71198e-16	γδ-T.3
TGFBR3	0.000979333	0.716237	0.333	0.108	1	4.79482e-15	0.313894	0.667	0.456	7.17496e-11	0.000979333	9.58963e-15	γδ-T.3
BTBD11	0.0379992	0.500945	0.282	0.127	1	1.3157e-14	0.412249	0.356	0.178	1.96881e-10	0.0379992	2.6314e-14	γδ-T.3
LBH	0.00587117	0.515683	0.462	0.39	1	1.51265e-14	0.354219	0.748	0.59	2.26353e-10	0.00587117	3.0253e-14	γδ-T.3
GCHFR	8.81183e-09	0.974041	0.359	0.045	0.00013186	2.45197e-14	0.357641	0.28	0.13	3.66913e-10	8.81183e-09	4.90394e-14	γδ-T.3
GALNT11	6.39982e-05	0.88467	0.564	0.272	0.957669	2.37917e-13	0.386474	0.707	0.548	3.56018e-09	6.39982e-05	4.75833e-13	γδ-T.3
ATF7IP2	0.0360318	0.30877	0.359	0.185	1	8.82576e-13	0.432562	0.443	0.282	1.32069e-08	0.0360318	1.76515e-12	γδ-T.3
TC2N	0.0058927	0.636492	0.282	0.119	1	1.27916e-12	0.382539	0.588	0.426	1.91414e-08	0.0058927	2.55832e-12	γδ-T.3
CD97	2.44258e-05	0.8715	0.487	0.224	0.365508	1.42419e-12	0.42606	0.634	0.533	2.13116e-08	2.44258e-05	2.84839e-12	γδ-T.3
LOC285740	0.00176901	0.502457	0.179	0.033	1	1.86973e-12	0.344426	0.196	0.085	2.79787e-08	0.00176901	3.73946e-12	γδ-T.3
GPR65	0.000936631	0.73166	0.359	0.138	1	2.20668e-12	0.36987	0.394	0.255	3.30208e-08	0.000936631	4.41336e-12	γδ-T.3
EVA1C	9.1171e-07	0.860972	0.308	0.045	0.0136428	2.3358e-12	0.397218	0.354	0.198	3.49529e-08	9.1171e-07	4.6716e-12	γδ-T.3
FBXO34	0.00107927	0.65364	0.59	0.394	1	3.64699e-12	0.392371	0.659	0.534	5.45736e-08	0.00107927	7.29398e-12	γδ-T.3
DUSP10	0.0506564	0.544701	0.282	0.154	1	4.69803e-12	0.371474	0.573	0.411	7.03013e-08	0.0506564	9.39606e-12	γδ-T.3
ZNF331	0.0540091	0.263361	0.872	0.728	1	8.74812e-12	0.266547	0.896	0.808	1.30907e-07	0.0540091	1.74962e-11	γδ-T.3
CDK17	1.62198e-08	0.833586	0.846	0.482	0.000242714	1.92339e-11	0.296645	0.898	0.852	2.87816e-07	1.62198e-08	3.84678e-11	γδ-T.3
ADRB2	0.00143583	0.392862	0.179	0.033	1	3.23197e-11	0.272669	0.158	0.056	4.83633e-07	0.00143583	6.46395e-11	γδ-T.3
ZFYVE9	0.000334714	0.459845	0.154	0.017	1	7.11909e-11	0.282579	0.112	0.031	1.0653e-06	0.000334714	1.42382e-10	γδ-T.3
SLC38A1	0.0108269	0.48994	0.538	0.374	1	1.44637e-10	0.266543	0.835	0.73	2.16434e-06	0.0108269	2.89274e-10	γδ-T.3
XBP1.1	0.00032616	0.727487	0.385	0.145	1	3.43795e-10	0.294869	0.438	0.284	5.14455e-06	0.00032616	6.8759e-10	γδ-T.3
SIK1	0.260876	0.250931	0.308	0.232	1	4.62435e-10	0.296325	0.412	0.276	6.91988e-06	0.260876	9.2487e-10	γδ-T.3
LYAR	4.87566e-10	1.14656	0.487	0.091	7.29594e-06	3.01634e-06	0.250083	0.369	0.258	0.0451364	3.01634e-06	9.75132e-10	γδ-T.3
CEP112	0.00104719	0.488525	0.154	0.022	1	1.55948e-09	0.375266	0.201	0.108	2.3336e-05	0.00104719	3.11896e-09	γδ-T.3
LUZP1	0.0446127	0.538998	0.308	0.194	1	1.9339e-09	0.311853	0.517	0.363	2.89388e-05	0.0446127	3.86779e-09	γδ-T.3
SBF2	0.0522513	0.383922	0.385	0.212	1	2.96907e-09	0.384437	0.351	0.216	4.44291e-05	0.0522513	5.93813e-09	γδ-T.3
TESK2	0.144599	0.268034	0.256	0.137	1	3.54351e-09	0.350056	0.237	0.124	5.3025e-05	0.144599	7.08701e-09	γδ-T.3
ARNTL	0.00810462	0.580963	0.385	0.183	1	3.89074e-09	0.283081	0.557	0.409	5.8221e-05	0.00810462	7.78147e-09	γδ-T.3
CERK	3.93108e-05	0.761588	0.385	0.115	0.588246	5.54261e-09	0.296614	0.481	0.34	8.29397e-05	3.93108e-05	1.10852e-08	γδ-T.3
FAM19A1	0.100991	0.278695	0.154	0.059	1	9.49466e-09	0.349553	0.242	0.125	0.000142078	0.100991	1.89893e-08	γδ-T.3
TM9SF1	0.0332705	0.435003	0.333	0.227	1	9.59128e-09	0.272333	0.489	0.395	0.000143524	0.0332705	1.91826e-08	γδ-T.3
EPHA4	1.57926e-08	1.22273	0.538	0.135	0.000236321	1.34335e-07	0.277382	0.527	0.385	0.00201018	1.34335e-07	3.15852e-08	γδ-T.3
B4GALT5	5.4391e-06	1.10871	0.308	0.073	0.0813907	2.29937e-08	0.3732	0.349	0.223	0.000344078	5.4391e-06	4.59874e-08	γδ-T.3
SND1	0.100751	0.355151	0.41	0.362	1	4.272e-08	0.251118	0.623	0.531	0.000639262	0.100751	8.544e-08	γδ-T.3
GZMM	0.0190097	0.441307	0.231	0.082	1	5.70211e-08	0.253794	0.438	0.3	0.000853264	0.0190097	1.14042e-07	γδ-T.3
GYG1	2.42526e-05	0.84566	0.282	0.064	0.362917	1.61102e-07	0.277991	0.384	0.264	0.00241074	2.42526e-05	3.22205e-07	γδ-T.3
SLA	0.0357963	0.439188	0.333	0.165	1	1.63955e-07	0.258189	0.656	0.531	0.00245342	0.0357963	3.2791e-07	γδ-T.3
ZCCHC14	0.075981	0.386581	0.103	0.082	1	2.31565e-07	0.31155	0.272	0.177	0.00346514	0.075981	4.6313e-07	γδ-T.3
SESN1	0.0378756	0.496045	0.231	0.091	1	3.17326e-07	0.27288	0.27	0.158	0.00474847	0.0378756	6.34653e-07	γδ-T.3
MAP3K4	0.00726515	0.433023	0.231	0.071	1	3.46312e-07	0.312822	0.247	0.147	0.00518221	0.00726515	6.92623e-07	γδ-T.3
MPZL3	0.00623745	0.400254	0.282	0.101	1	1.96925e-06	0.312837	0.359	0.267	0.0294679	0.00623745	3.9385e-06	γδ-T.3
PDK3	0.236503	0.278097	0.256	0.186	1	3.89065e-06	0.26553	0.288	0.189	0.0582197	0.236503	7.78129e-06	γδ-T.3
DFNB31	0.311273	0.276909	0.128	0.067	1	8.54939e-06	0.264331	0.244	0.176	0.127933	0.311273	1.70987e-05	γδ-T.3
GALNT10	0.185453	0.355897	0.256	0.177	1	8.58849e-06	0.262136	0.504	0.418	0.128518	0.185453	1.71769e-05	γδ-T.3
VCL	0.115338	0.329776	0.128	0.099	1	2.70628e-05	0.258197	0.265	0.174	0.404967	0.115338	5.41248e-05	γδ-T.3
EPB41L2	0.394397	0.292033	0.256	0.182	1	6.21055e-05	0.302611	0.201	0.127	0.929346	0.394397	0.000124207	γδ-T.3
TGFB1	0.00147793	0.693679	0.462	0.288	1	0.000160903	0.261088	0.562	0.512	1	0.00147793	0.00032178	γδ-T.3
FOS	0.342575	0.355747	0.538	0.487	1	0.000161095	0.306078	0.575	0.485	1	0.342575	0.000322164	γδ-T.3
GNLY	4.12921e-90	3.19993	1	0.179	6.17894e-86	3.1147e-246	3.15922	0.979	0.219	4.66084e-242	4.12921e-90	6.2294e-246	γδ-T.2
ATP8B4	2.68322e-26	1.48892	0.522	0.049	4.01518e-22	1.06833e-177	2.01794	0.813	0.041	1.59865e-173	2.68322e-26	2.13666e-177	γδ-T.2
NCAM1	8.62936e-27	1.38992	0.343	0.008	1.2913e-22	1.08119e-163	1.9668	0.701	0.017	1.61789e-159	8.62936e-27	2.16237e-163	γδ-T.2
TYROBP	5.26616e-55	1.98976	0.851	0.056	7.88029e-51	1.34311e-130	1.40533	0.85	0.081	2.00983e-126	5.26616e-55	2.68622e-130	γδ-T.2
PLCG2	0.000179733	0.593424	0.687	0.453	1	5.37188e-124	2.02244	0.861	0.157	8.03848e-120	0.000179733	1.07438e-123	γδ-T.2
LOC285972	5.33235e-08	0.793595	0.119	0.006	0.000797932	1.39049e-106	1.26026	0.497	0.011	2.08074e-102	5.33235e-08	2.78099e-106	γδ-T.2
KLRD1	1.00681e-25	1.43997	0.448	0.028	1.50659e-21	1.06303e-101	1.45214	0.775	0.128	1.59072e-97	1.00681e-25	2.12606e-101	γδ-T.2
AV4S11	4.09288e-41	1.95093	0.821	0.133	6.12459e-37	1.11583e-90	1.42447	0.872	0.241	1.66972e-86	4.09288e-41	2.23165e-90	γδ-T.2
RIN3	1.29672e-15	1.21287	0.493	0.119	1.94042e-11	3.32192e-73	1.34982	0.727	0.196	4.97093e-69	1.29672e-15	6.64385e-73	γδ-T.2
KLRC1	2.89251e-25	1.35099	0.373	0.014	4.32835e-21	7.53823e-73	1.19582	0.449	0.025	1.12802e-68	2.89251e-25	1.50765e-72	γδ-T.2
GZMB	6.34755e-24	1.68984	0.642	0.114	9.49848e-20	4.65547e-70	1.6799	0.791	0.262	6.96645e-66	6.34755e-24	9.31095e-70	γδ-T.2
FCER1G	6.52575e-28	1.13776	0.567	0.053	9.76514e-24	3.43331e-68	0.930034	0.54	0.06	5.1376e-64	6.52575e-28	6.86661e-68	γδ-T.2
CLNK	0.0053214	0.45342	0.164	0.052	1	5.83393e-62	1.00231	0.348	0.014	8.7299e-58	0.0053214	1.16679e-61	γδ-T.2
MCTP2	1.97471e-12	1.00106	0.672	0.271	2.95495e-08	1.62427e-61	1.1472	0.754	0.239	2.43056e-57	1.97471e-12	3.24854e-61	γδ-T.2
LINGO2	6.04628e-11	1.08265	0.164	0.005	9.04765e-07	2.23478e-60	1.87758	0.332	0.015	3.34412e-56	6.04628e-11	4.46955e-60	γδ-T.2
HAVCR2	1.26025e-06	0.735655	0.239	0.047	0.0188584	4.52897e-60	1.25309	0.513	0.078	6.77715e-56	1.26025e-06	9.05794e-60	γδ-T.2
CD7	3.38799e-26	1.50446	0.701	0.172	5.06978e-22	1.87461e-57	1.03527	0.797	0.396	2.80517e-53	3.38799e-26	3.74922e-57	γδ-T.2
B3GNT7	5.28803e-27	1.55584	0.418	0.043	7.913e-23	2.06839e-53	0.750247	0.273	0.007	3.09514e-49	5.28803e-27	4.13678e-53	γδ-T.2
CNOT2	9.03327e-12	0.866379	0.672	0.545	1.35174e-07	5.61735e-51	1.14515	0.872	0.613	8.4058e-47	9.03327e-12	1.12347e-50	γδ-T.2
CD63	9.69467e-19	1.24169	0.597	0.141	1.45071e-14	1.05026e-50	0.939004	0.802	0.312	1.5716e-46	9.69467e-19	2.10051e-50	γδ-T.2
AK096314	3.29651e-37	1.7155	0.851	0.157	4.9329e-33	9.4356e-50	0.839223	0.968	0.544	1.41194e-45	3.29651e-37	1.88712e-49	γδ-T.2
KLRK1	1.20759e-32	1.67013	0.791	0.15	1.80704e-28	1.13138e-48	0.822247	0.968	0.539	1.693e-44	1.20759e-32	2.26276e-48	γδ-T.2
DOCK5	3.86716e-12	0.98764	0.269	0.026	5.78681e-08	4.21576e-48	1.09663	0.535	0.1	6.30846e-44	3.86716e-12	8.43151e-48	γδ-T.2
WIPF3	1.69333e-46	2.27514	0.627	0.024	2.5339e-42	1.41075e-33	0.640643	0.251	0.02	2.11105e-29	1.41075e-33	3.38666e-46	γδ-T.2
GAS7	9.40337e-15	1.3414	0.358	0.044	1.40712e-10	6.78241e-45	1.10026	0.69	0.222	1.01492e-40	9.40337e-15	1.35648e-44	γδ-T.2
APBA2	0.0180956	0.327794	0.119	0.036	1	1.29457e-42	1.02701	0.572	0.147	1.93719e-38	0.0180956	2.58914e-42	γδ-T.2
PRKX	4.3387e-09	0.850303	0.642	0.299	6.49242e-05	2.42447e-42	0.837511	0.904	0.577	3.62798e-38	4.3387e-09	4.84894e-42	γδ-T.2
PDGFD	5.62414e-11	1.17414	0.254	0.029	8.41596e-07	7.25825e-40	1.05732	0.439	0.071	1.08612e-35	5.62414e-11	1.45165e-39	γδ-T.2
CCL5	1.0356e-39	1.79154	0.925	0.297	1.54967e-35	4.51301e-27	0.567401	0.989	0.824	6.75327e-23	4.51301e-27	2.0712e-39	γδ-T.2
ABCB11	4.28579e-09	0.943729	0.403	0.107	6.41325e-05	2.53564e-39	0.908669	0.503	0.106	3.79433e-35	4.28579e-09	5.07128e-39	γδ-T.2
SAMD3	2.53261e-13	1.08242	0.493	0.113	3.7898e-09	5.20093e-39	0.839664	0.818	0.438	7.78267e-35	2.53261e-13	1.04019e-38	γδ-T.2
HOPX	7.34922e-24	1.36882	0.582	0.08	1.09974e-19	1.46957e-38	0.968852	0.556	0.193	2.19906e-34	7.34922e-24	2.93914e-38	γδ-T.2
KRT81	6.44762e-22	1.18756	0.313	0.008	9.64822e-18	2.60301e-38	0.46727	0.171	0.002	3.89514e-34	6.44762e-22	5.20602e-38	γδ-T.2
GEM	0.00592495	0.504406	0.104	0.088	1	7.47741e-38	1.12024	0.374	0.055	1.11892e-33	0.00592495	1.49548e-37	γδ-T.2
GALNT2	7.55724e-19	1.36493	0.537	0.173	1.13087e-14	8.12867e-38	0.914002	0.652	0.263	1.21637e-33	7.55724e-19	1.62573e-37	γδ-T.2
PPP1R9A	1.83215e-06	0.801	0.119	0.008	0.0274163	1.96863e-37	0.712288	0.16	0.002	2.94585e-33	1.83215e-06	3.93726e-37	γδ-T.2
KRT86	4.38788e-36	1.78228	0.627	0.043	6.56602e-32	5.54694e-33	0.51185	0.166	0.004	8.30044e-29	5.54694e-33	8.77576e-36	γδ-T.2
SRGAP3	7.10066e-11	1.05553	0.269	0.033	1.06254e-06	4.72169e-34	0.883658	0.455	0.106	7.06554e-30	7.10066e-11	9.44338e-34	γδ-T.2
ABHD2	7.61457e-08	0.714587	0.209	0.033	0.00113944	7.54024e-34	0.846265	0.439	0.11	1.12832e-29	7.61457e-08	1.50805e-33	γδ-T.2
AHI1	9.21458e-07	0.832736	0.522	0.265	0.0137887	4.4487e-33	0.892186	0.765	0.429	6.65703e-29	9.21458e-07	8.8974e-33	γδ-T.2
ITGB1	1.33205e-08	0.86566	0.478	0.185	0.000199327	1.04333e-32	0.789633	0.749	0.412	1.56124e-28	1.33205e-08	2.08667e-32	γδ-T.2
AOAH	6.11333e-32	1.61882	0.821	0.19	9.14798e-28	1.57528e-19	0.419466	0.984	0.827	2.35725e-15	1.57528e-19	1.22267e-31	γδ-T.2
LOC100506776	2.83096e-05	0.639653	0.179	0.051	0.423625	3.08725e-31	0.793851	0.508	0.16	4.61977e-27	2.83096e-05	6.17451e-31	γδ-T.2
ZNF683	1.75716e-11	1.00823	0.284	0.037	2.62942e-07	1.28538e-30	0.791535	0.455	0.11	1.92345e-26	1.75716e-11	2.57077e-30	γδ-T.2
LAT2	0.000202116	0.688468	0.284	0.125	1	2.52263e-29	0.595607	0.299	0.043	3.77487e-25	0.000202116	5.04527e-29	γδ-T.2
SYTL3	2.73481e-29	1.3089	0.955	0.42	4.09237e-25	2.8303e-09	0.363955	0.93	0.867	4.23526e-05	2.8303e-09	5.46962e-29	γδ-T.2
LDB2	3.20354e-16	1.08334	0.224	0.005	4.79377e-12	2.43371e-28	0.758689	0.166	0.006	3.64181e-24	3.20354e-16	4.86742e-28	γδ-T.2
IFITM2	9.63509e-06	0.664004	0.493	0.276	0.144179	5.82032e-28	0.705638	0.738	0.438	8.70953e-24	9.63509e-06	1.16406e-27	γδ-T.2
GZMA	9.59846e-28	1.6347	0.821	0.231	1.43631e-23	1.53289e-12	0.542474	0.813	0.694	2.29381e-08	1.53289e-12	1.91969e-27	γδ-T.2
ITGA1	9.84792e-28	1.7255	0.567	0.064	1.47364e-23	4.42145e-27	0.760282	0.807	0.446	6.61625e-23	4.42145e-27	1.96958e-27	γδ-T.2
GPR97	1.44465e-17	0.94064	0.209	0.002	2.16177e-13	4.45859e-26	0.450306	0.118	0.002	6.67184e-22	1.44465e-17	8.91718e-26	γδ-T.2
L3MBTL4	0.0262004	0.436431	0.149	0.062	1	1.55204e-24	0.799516	0.305	0.063	2.32247e-20	0.0262004	3.10407e-24	γδ-T.2
DFNB311	1.68765e-09	0.870507	0.299	0.059	2.52541e-05	2.37285e-23	0.674837	0.497	0.169	3.55073e-19	1.68765e-09	4.7457e-23	γδ-T.2
KCNQ5	0.0361985	0.284089	0.269	0.279	1	7.73868e-22	0.966999	0.38	0.102	1.15802e-17	0.0361985	1.54774e-21	γδ-T.2
CBLB	1.77864e-21	1.23226	0.851	0.434	2.66155e-17	2.84923e-16	0.428776	0.963	0.868	4.26359e-12	2.84923e-16	3.55728e-21	γδ-T.2
CMC1	9.02895e-19	1.6137	0.463	0.136	1.35109e-14	3.50623e-20	0.958731	0.417	0.222	5.24672e-16	9.02895e-19	7.01245e-20	γδ-T.2
PRR5L	1.20783e-19	1.37908	0.448	0.063	1.80739e-15	0.000168374	0.388776	0.374	0.243	1	0.000168374	2.41565e-19	γδ-T.2
GFOD1	0.00116199	0.618868	0.224	0.09	1	1.67341e-19	0.69601	0.321	0.08	2.50409e-15	0.00116199	3.34681e-19	γδ-T.2
CMIP	4.66146e-17	1.00399	0.806	0.44	6.97541e-13	4.26616e-19	0.49144	0.936	0.801	6.38388e-15	4.66146e-17	8.53232e-19	γδ-T.2
TNFRSF18	1.53245e-16	1.3699	0.433	0.068	2.29316e-12	5.15569e-18	0.586215	0.321	0.085	7.71497e-14	1.53245e-16	1.03114e-17	γδ-T.2
PLXNA4	5.01415e-11	0.869348	0.164	0.006	7.50318e-07	7.24442e-18	0.620205	0.16	0.018	1.08405e-13	5.01415e-11	1.44888e-17	γδ-T.2
EPHA41	2.0452e-05	0.823514	0.284	0.138	0.306043	4.35721e-17	0.610511	0.695	0.385	6.52013e-13	2.0452e-05	8.71442e-17	γδ-T.2
GAB1	0.000674497	0.59217	0.254	0.094	1	1.39156e-16	0.531216	0.134	0.017	2.08233e-12	0.000674497	2.78312e-16	γδ-T.2
CHST12	2.29717e-09	0.984479	0.299	0.057	3.43748e-05	1.4018e-16	0.549678	0.535	0.247	2.09766e-12	2.29717e-09	2.80361e-16	γδ-T.2
ZEB2	3.3734e-07	0.724593	0.657	0.366	0.00504796	1.80662e-16	0.474559	0.845	0.57	2.70342e-12	3.3734e-07	3.61324e-16	γδ-T.2
IL2RB	2.57887e-06	0.684095	0.239	0.067	0.0385902	4.06112e-16	0.512514	0.54	0.262	6.07707e-12	2.57887e-06	8.12225e-16	γδ-T.2
LRMP	0.00333292	0.595218	0.313	0.169	1	2.25168e-15	0.634196	0.433	0.186	3.36941e-11	0.00333292	4.50336e-15	γδ-T.2
HCST	2.33981e-15	1.01141	0.701	0.274	3.50129e-11	5.49746e-06	0.285391	0.807	0.705	0.082264	5.49746e-06	4.67961e-15	γδ-T.2
MAFF1	2.94316e-15	1.12092	0.313	0.036	4.40414e-11	1.5876e-05	0.29	0.155	0.06	0.237568	1.5876e-05	5.88631e-15	γδ-T.2
LYST	0.2014	0.288234	0.567	0.51	1	5.90637e-15	0.526049	0.84	0.633	8.83829e-11	0.2014	1.18127e-14	γδ-T.2
ATP8A1	4.42406e-08	0.804878	0.567	0.274	0.000662017	6.05573e-15	0.441268	0.807	0.532	9.06179e-11	4.42406e-08	1.21115e-14	γδ-T.2
PELO	2.01981e-08	0.776853	0.209	0.027	0.000302245	8.6417e-15	0.467141	0.449	0.186	1.29314e-10	2.01981e-08	1.72834e-14	γδ-T.2
NCR31	0.0327816	0.30966	0.164	0.068	1	1.24139e-12	0.334121	0.176	0.035	1.85761e-08	0.0327816	2.48278e-12	γδ-T.2
MAFF.1	1.42243e-12	0.857979	0.239	0.017	2.12852e-08	6.30582e-06	0.250452	0.128	0.041	0.0943603	6.30582e-06	2.84485e-12	γδ-T.2
CHN2	1.7295e-12	1.05531	0.358	0.053	2.58802e-08	3.02268e-11	0.502213	0.406	0.183	4.52314e-07	3.02268e-11	3.459e-12	γδ-T.2
HIP1	0.000149992	0.719573	0.284	0.117	1	7.16819e-12	0.560214	0.519	0.272	1.07265e-07	0.000149992	1.43364e-11	γδ-T.2
CLEC2B	1.96118e-11	1.03873	0.612	0.239	2.93471e-07	3.65054e-05	0.253008	0.754	0.599	0.546267	3.65054e-05	3.92236e-11	γδ-T.2
RBPJ	2.03861e-11	1.02838	0.627	0.281	3.05058e-07	0.0221081	0.266135	0.594	0.524	1	0.0221081	4.07722e-11	γδ-T.2
MCF2L2	2.84289e-11	1.18419	0.299	0.065	4.2541e-07	0.00191757	0.29495	0.299	0.2	1	0.00191757	5.68578e-11	γδ-T.2
ZNF611	0.0347621	0.385805	0.209	0.103	1	4.22176e-11	0.475639	0.374	0.162	6.31744e-07	0.0347621	8.44352e-11	γδ-T.2
ITGAE	8.69582e-11	1.01194	0.433	0.114	1.30124e-06	0.00507299	0.256954	0.422	0.317	1	0.00507299	1.73916e-10	γδ-T.2
ABTB2	2.34622e-05	0.685082	0.418	0.179	0.351088	9.93489e-11	0.851577	0.39	0.252	1.48666e-06	2.34622e-05	1.98698e-10	γδ-T.2
FOSL2	0.000265107	0.55584	0.254	0.089	1	1.393e-10	0.483856	0.652	0.433	2.08449e-06	0.000265107	2.78601e-10	γδ-T.2
LITAF1	1.20386e-06	0.708926	0.582	0.33	0.0180146	1.74831e-10	0.482384	0.733	0.531	2.61616e-06	1.20386e-06	3.49661e-10	γδ-T.2
SLA2	2.50343e-10	0.995758	0.403	0.136	3.74613e-06	3.91801e-06	0.363828	0.529	0.359	0.0586291	3.91801e-06	5.00686e-10	γδ-T.2
MRPS6	3.49014e-10	0.850222	0.806	0.453	5.22265e-06	0.000132361	0.257829	0.813	0.721	1	0.000132361	6.98029e-10	γδ-T.2
DOCK8	5.87133e-07	0.593302	0.716	0.601	0.00878585	4.55581e-10	0.340866	0.861	0.717	6.81731e-06	5.87133e-07	9.11161e-10	γδ-T.2
TFDP2	0.440802	0.308273	0.224	0.169	1	1.00517e-09	0.440388	0.428	0.214	1.50414e-05	0.440802	2.01034e-09	γδ-T.2
TCTN3	0.0264156	0.437649	0.119	0.048	1	1.38535e-09	0.49638	0.283	0.12	2.07304e-05	0.0264156	2.7707e-09	γδ-T.2
IFITM1	1.48421e-06	0.581006	0.776	0.48	0.0222098	1.9731e-09	0.365842	0.909	0.792	2.95255e-05	1.48421e-06	3.9462e-09	γδ-T.2
PARP8	2.17107e-09	0.779755	0.687	0.338	3.2488e-05	4.52395e-07	0.29868	0.877	0.755	0.00676964	4.52395e-07	4.34215e-09	γδ-T.2
PACSIN2	0.0483924	0.340327	0.239	0.129	1	3.1899e-09	0.367605	0.353	0.161	4.77336e-05	0.0483924	6.37979e-09	γδ-T.2
TIGIT	0.000104135	0.607934	0.313	0.118	1	3.61324e-09	0.364834	0.385	0.185	5.40686e-05	0.000104135	7.22649e-09	γδ-T.2
SLC16A3	4.48048e-07	0.726428	0.269	0.07	0.00670459	4.57753e-09	0.391611	0.241	0.093	6.84982e-05	4.48048e-07	9.15506e-09	γδ-T.2
CCL3	5.18954e-09	1.36195	0.194	0.02	7.76563e-05	0.00189437	0.345079	0.107	0.046	1	0.00189437	1.03791e-08	γδ-T.2
PTPN4	6.2944e-09	0.799115	0.597	0.246	9.41894e-05	0.000280236	0.263594	0.578	0.446	1	0.000280236	1.25888e-08	γδ-T.2
CAPN12	0.0213521	0.353289	0.134	0.047	1	1.67836e-08	0.357934	0.246	0.099	0.00025115	0.0213521	3.35673e-08	γδ-T.2
FNDC3B	1.75744e-08	0.891707	0.478	0.184	0.000262983	6.60267e-05	0.331667	0.46	0.311	0.988023	6.60267e-05	3.51488e-08	γδ-T.2
BHLHE40	2.11239e-08	0.811741	0.373	0.11	0.000316098	5.82833e-05	0.293106	0.374	0.23	0.872151	5.82833e-05	4.22478e-08	γδ-T.2
GSTP1	0.000583953	0.586487	0.403	0.214	1	2.27185e-08	0.365071	0.492	0.283	0.00033996	0.000583953	4.5437e-08	γδ-T.2
ERGIC1	0.000572892	0.584886	0.254	0.103	1	2.8967e-08	0.382237	0.342	0.163	0.000433462	0.000572892	5.79339e-08	γδ-T.2
LGALS1	2.98784e-08	1.11109	0.522	0.229	0.000447101	9.0255e-06	0.334761	0.631	0.467	0.135058	9.0255e-06	5.97569e-08	γδ-T.2
CTNNB1	0.00435171	0.357267	0.373	0.358	1	3.23077e-08	0.411293	0.647	0.5	0.000483452	0.00435171	6.46153e-08	γδ-T.2
TPST2	0.138086	0.278544	0.134	0.087	1	4.06794e-08	0.355747	0.348	0.168	0.000608726	0.138086	8.13587e-08	γδ-T.2
PTPRJ	0.000102071	0.345728	0.642	0.378	1	4.48546e-08	0.261604	0.909	0.794	0.000671204	0.000102071	8.97091e-08	γδ-T.2
PLEKHA2	0.00734014	0.421507	0.478	0.337	1	4.66478e-08	0.372172	0.717	0.544	0.000698038	0.00734014	9.32956e-08	γδ-T.2
BIN2	0.0161928	0.405243	0.224	0.116	1	4.75635e-08	0.410206	0.433	0.263	0.000711741	0.0161928	9.51271e-08	γδ-T.2
PIK3R1	2.3838e-07	0.80023	0.373	0.209	0.00356712	6.49867e-08	0.372717	0.781	0.622	0.000972461	2.3838e-07	1.29973e-07	γδ-T.2
SLAMF7	0.0158384	0.265789	0.104	0.028	1	9.61744e-08	0.30733	0.203	0.072	0.00143915	0.0158384	1.92349e-07	γδ-T.2
CD971	1.52569e-07	0.793482	0.522	0.218	0.00228304	7.30296e-05	0.319108	0.679	0.535	1	7.30296e-05	3.05138e-07	γδ-T.2
SOS2	0.00232853	0.452522	0.433	0.248	1	1.89855e-07	0.426963	0.476	0.303	0.00284099	0.00232853	3.7971e-07	γδ-T.2
CASK	0.0837098	0.273861	0.522	0.402	1	2.16897e-07	0.32494	0.872	0.718	0.00324565	0.0837098	4.33794e-07	γδ-T.2
CTSD	2.28834e-07	0.791479	0.299	0.09	0.00342427	4.76002e-06	0.257222	0.449	0.276	0.071229	4.76002e-06	4.57668e-07	γδ-T.2
GALNT111	2.50976e-07	0.717334	0.582	0.266	0.00375561	0.000261159	0.261042	0.674	0.556	1	0.000261159	5.01952e-07	γδ-T.2
TMX4	0.0108271	0.537693	0.239	0.139	1	3.01801e-07	0.395228	0.369	0.204	0.00451616	0.0108271	6.03603e-07	γδ-T.2
SKI	3.77829e-06	0.695999	0.433	0.216	0.0565384	3.2916e-07	0.320756	0.743	0.565	0.00492555	3.77829e-06	6.5832e-07	γδ-T.2
SFMBT2	3.36653e-07	0.764381	0.463	0.174	0.00503767	7.27052e-05	0.292166	0.701	0.551	1	7.27052e-05	6.73306e-07	γδ-T.2
C20ORF112	9.56702e-07	0.826176	0.403	0.175	0.0143161	3.70159e-07	0.343873	0.513	0.32	0.00553906	9.56702e-07	7.40318e-07	γδ-T.2
ID2	3.99407e-07	0.931557	0.403	0.154	0.00597673	0.00028067	0.285281	0.615	0.471	1	0.00028067	7.98814e-07	γδ-T.2
MNAT1	0.0718263	0.297457	0.299	0.18	1	4.74541e-07	0.315513	0.54	0.344	0.00710104	0.0718263	9.49082e-07	γδ-T.2
SLFN5	0.00519302	0.436554	0.224	0.089	1	1.02979e-06	0.368556	0.481	0.304	0.0154098	0.00519302	2.05959e-06	γδ-T.2
SACM1L	0.00250727	0.503725	0.284	0.138	1	1.10209e-06	0.265533	0.497	0.31	0.0164917	0.00250727	2.20419e-06	γδ-T.2
B3GNT5	1.18997e-06	0.841937	0.134	0.019	0.0178067	0.000384931	0.313907	0.155	0.074	1	0.000384931	2.37993e-06	γδ-T.2
BRF1	0.0437526	0.353667	0.104	0.05	1	1.71344e-06	0.31194	0.342	0.181	0.02564	0.0437526	3.42689e-06	γδ-T.2
TG	2.56819e-06	0.714546	0.463	0.203	0.0384303	0.00015678	0.252609	0.749	0.618	1	0.00015678	5.13636e-06	γδ-T.2
SPECC1	0.0075558	0.415184	0.164	0.055	1	3.44839e-06	0.340537	0.139	0.048	0.0516017	0.0075558	6.89677e-06	γδ-T.2
PON2	0.000234261	0.673108	0.194	0.053	1	3.5903e-06	0.321373	0.209	0.088	0.0537253	0.000234261	7.1806e-06	γδ-T.2
MPG	0.00915038	0.457296	0.149	0.057	1	3.73531e-06	0.308804	0.267	0.135	0.0558951	0.00915038	7.4706e-06	γδ-T.2
LY6E	0.0276979	0.449675	0.403	0.263	1	3.83866e-06	0.334447	0.599	0.432	0.0574418	0.0276979	7.67732e-06	γδ-T.2
KDM5B	0.00290876	0.586284	0.194	0.074	1	8.72779e-06	0.320627	0.31	0.167	0.130603	0.00290876	1.74555e-05	γδ-T.2
PYHIN1	0.0119486	0.451471	0.269	0.15	1	9.47506e-06	0.267499	0.652	0.485	0.141785	0.0119486	1.895e-05	γδ-T.2
BTN3A1	0.00326149	0.311912	0.194	0.067	1	1.24311e-05	0.272196	0.401	0.24	0.18602	0.00326149	2.48621e-05	γδ-T.2
STARD9	0.00465691	0.432675	0.134	0.036	1	1.6736e-05	0.267058	0.241	0.117	0.250438	0.00465691	3.34718e-05	γδ-T.2
ZNF827	0.148122	0.267249	0.134	0.066	1	1.93547e-05	0.345716	0.225	0.104	0.289624	0.148122	3.8709e-05	γδ-T.2
CRIM1	6.47842e-05	0.711967	0.328	0.125	0.969431	2.61286e-05	0.267024	0.289	0.154	0.390988	6.47842e-05	5.22565e-05	γδ-T.2
MIPEPP3	0.0545767	0.337531	0.134	0.063	1	3.64896e-05	0.28296	0.257	0.132	0.54603	0.0545767	7.29779e-05	γδ-T.2
MYO1F	0.0257549	0.42732	0.179	0.11	1	3.66145e-05	0.324608	0.545	0.396	0.5479	0.0257549	7.32277e-05	γδ-T.2
ITGB2	0.0862475	0.308726	0.284	0.173	1	5.59388e-05	0.269759	0.556	0.432	0.837068	0.0862475	0.000111874	γδ-T.2
2011-09-01	0.0304743	0.375136	0.194	0.091	1	9.32442e-05	0.305761	0.326	0.199	1	0.0304743	0.00018648	γδ-T.2
PREX1	0.129912	0.261892	0.403	0.302	1	0.000185288	0.250604	0.749	0.614	1	0.129912	0.000370542	γδ-T.2
STARD3NL	0.0301105	0.39763	0.164	0.072	1	0.000195982	0.275165	0.209	0.112	1	0.0301105	0.000391926	γδ-T.2
DENND1B	0.0176562	0.310875	0.343	0.192	1	0.000197834	0.341307	0.535	0.417	1	0.0176562	0.000395628	γδ-T.2
ASXL2	0.0259943	0.323466	0.313	0.175	1	0.000259887	0.275814	0.594	0.487	1	0.0259943	0.000519707	γδ-T.2
GBE1	0.000285406	0.704173	0.239	0.143	1	0.002707	0.26686	0.219	0.127	1	0.002707	0.000570731	γδ-T.2
GLIPR2	0.000680078	0.552704	0.224	0.075	1	0.000455817	0.264411	0.428	0.321	1	0.000680078	0.000911425	γδ-T.2
2003-03-01	0.000774229	0.633248	0.493	0.323	1	0.00349435	0.359879	0.39	0.286	1	0.00349435	0.00154786	γδ-T.2
ADCY3	0.0608501	0.316456	0.119	0.047	1	0.00175231	0.253561	0.144	0.087	1	0.0608501	0.00350154	γδ-T.2
SNTB1	0.00190737	0.552169	0.224	0.08	1	0.00180852	0.260708	0.358	0.24	1	0.00190737	0.00361377	γδ-T.2
ZNF767	0.0471431	0.406581	0.164	0.074	1	0.00476864	0.254181	0.283	0.198	1	0.0471431	0.00951453	γδ-T.2
FGFBP2	2.03674e-20	1.85336	0.75	0.001	3.04777e-16	8.61221e-87	2.04348	0.852	0.013	1.28873e-82	2.03674e-20	1.72244e-86	γδ-T.1
RAP1GAP2	6.33388e-05	1.3742	0.5	0.06	0.947801	1.17403e-52	1.71919	0.738	0.035	1.75682e-48	6.33388e-05	2.34806e-52	γδ-T.1
BC043356	0.00698989	0.820922	0.167	0.008	1	6.6043e-45	1.32407	0.541	0.011	9.88268e-41	0.00698989	1.32086e-44	γδ-T.1
GNLY1	7.5281e-12	2.22963	1	0.207	1.1265e-07	7.78787e-37	1.46033	0.951	0.238	1.16538e-32	7.5281e-12	1.55757e-36	γδ-T.1
SPON2	4.82227e-07	1.58369	0.333	0.003	0.00721604	2.06035e-33	1.06528	0.361	0.005	3.08311e-29	4.82227e-07	4.1207e-33	γδ-T.1
PLAC8	1.09796e-06	1.34629	0.833	0.155	0.0164299	4.15684e-27	1.13992	0.607	0.072	6.22029e-23	1.09796e-06	8.31367e-27	γδ-T.1
GZMB1	5.96871e-08	1.96941	0.75	0.131	0.000893157	1.6642e-25	1.16791	0.902	0.274	2.49031e-21	5.96871e-08	3.3284e-25	γδ-T.1
GZMH	2.05567e-07	1.26792	0.667	0.058	0.00307611	6.44485e-24	1.06406	0.902	0.301	9.64407e-20	2.05567e-07	1.28897e-23	γδ-T.1
LINC00299	0.000488469	1.2617	0.333	0.024	1	3.05738e-23	1.28172	0.41	0.036	4.57506e-19	0.000488469	6.11476e-23	γδ-T.1
UBE2F	0.000457734	0.915098	0.5	0.076	1	1.64846e-19	1.10573	0.525	0.127	2.46676e-15	0.000457734	3.29692e-19	γδ-T.1
KLRF1	5.78393e-09	1.90291	0.5	0.01	8.65507e-05	3.69247e-18	1.12866	0.393	0.038	5.5254e-14	5.78393e-09	7.38493e-18	γδ-T.1
GPR56	0.022816	0.428026	0.167	0.01	1	8.03861e-18	0.563809	0.262	0.009	1.2029e-13	0.022816	1.60772e-17	γδ-T.1
PDGFD1	4.44848e-08	1.85497	0.583	0.034	0.000665671	9.58711e-18	1.38743	0.475	0.08	1.43462e-13	4.44848e-08	1.91742e-17	γδ-T.1
KLRD11	5.25877e-07	1.51617	0.583	0.041	0.00786922	2.60565e-17	0.865281	0.639	0.145	3.8991e-13	5.25877e-07	5.2113e-17	γδ-T.1
BNC2	6.63156e-07	1.28576	0.333	0.003	0.00992347	5.76597e-17	1.10382	0.328	0.024	8.6282e-13	6.63156e-07	1.15319e-16	γδ-T.1
FAM53B	0.251714	0.254859	0.25	0.099	1	1.11305e-16	0.937367	0.672	0.226	1.66557e-12	0.251714	2.22611e-16	γδ-T.1
FCGR3A	0.000120794	0.76428	0.25	0.004	1	2.95948e-16	0.619559	0.279	0.014	4.42856e-12	0.000120794	5.91896e-16	γδ-T.1
TGFBR31	0.00397413	0.977766	0.5	0.111	1	1.43137e-15	1.00324	0.836	0.468	2.14191e-11	0.00397413	2.86275e-15	γδ-T.1
ZEB21	2.31094e-05	1.34253	0.833	0.375	0.345809	4.41999e-15	0.737218	0.967	0.575	6.61408e-11	2.31094e-05	8.83998e-15	γδ-T.1
RAP2B	0.13267	0.64491	0.333	0.134	1	2.66518e-14	0.821557	0.656	0.223	3.98818e-10	0.13267	5.33036e-14	γδ-T.1
TTC38	8.71878e-05	0.873573	0.333	0.013	1	5.94529e-14	0.748026	0.279	0.03	8.89653e-10	8.71878e-05	1.18906e-13	γδ-T.1
PTPN12	1.19194e-11	1.97394	0.917	0.083	1.78363e-07	6.44836e-14	0.915795	0.492	0.102	9.64933e-10	1.19194e-11	1.28967e-13	γδ-T.1
KLHDC4	0.465932	0.430036	0.25	0.121	1	1.31157e-12	0.714208	0.738	0.28	1.96264e-08	0.465932	2.62315e-12	γδ-T.1
BCR	4.54002e-05	1.34299	0.417	0.035	0.679369	2.2603e-12	0.710847	0.541	0.139	3.38231e-08	4.54002e-05	4.5206e-12	γδ-T.1
PLEKHF1	0.014829	0.624818	0.25	0.028	1	4.33762e-12	0.650687	0.328	0.042	6.49082e-08	0.014829	8.67525e-12	γδ-T.1
GK5	0.000514922	0.95787	0.333	0.023	1	5.34965e-12	0.834915	0.393	0.073	8.00521e-08	0.000514922	1.06993e-11	γδ-T.1
ITGB21	0.111995	0.607184	0.417	0.176	1	3.32993e-11	0.658376	0.82	0.432	4.9829e-07	0.111995	6.65985e-11	γδ-T.1
CX3CR1	0.0202769	0.485594	0.167	0.009	1	3.54326e-11	0.46828	0.197	0.011	5.30213e-07	0.0202769	7.08652e-11	γδ-T.1
DGKD	0.0348584	0.425561	0.083	0.144	1	5.92083e-11	0.77537	0.59	0.198	8.85994e-07	0.0348584	1.18417e-10	γδ-T.1
ARPC2	0.181641	0.437317	0.833	0.633	1	1.4868e-10	0.509886	0.934	0.808	2.22485e-06	0.181641	2.97361e-10	γδ-T.1
MYBL11	0.00347832	0.792536	0.333	0.039	1	1.80492e-10	0.589694	0.443	0.109	2.70089e-06	0.00347832	3.60985e-10	γδ-T.1
PTGDS	8.66618e-05	1.25602	0.25	0.004	1	1.93088e-10	0.553896	0.131	0.003	2.88937e-06	8.66618e-05	3.86177e-10	γδ-T.1
SLCO4C1	1.64456e-05	0.632032	0.25	0.002	0.246092	6.92965e-10	0.442988	0.164	0.007	1.03695e-05	1.64456e-05	1.38593e-09	γδ-T.1
MYL12A	8.16565e-05	0.91906	0.917	0.624	1	7.52894e-10	0.550288	0.951	0.82	1.12663e-05	8.16565e-05	1.50579e-09	γδ-T.1
ABI3	0.0243776	0.977522	0.25	0.046	1	8.41729e-10	0.669674	0.459	0.131	1.25956e-05	0.0243776	1.68346e-09	γδ-T.1
C12ORF75	0.00129731	0.595789	0.583	0.154	1	9.52125e-10	0.639245	0.721	0.342	1.42476e-05	0.00129731	1.90425e-09	γδ-T.1
TYROBP1	4.40207e-06	1.3497	0.667	0.084	0.0658726	9.84359e-10	0.710065	0.426	0.105	1.47299e-05	4.40207e-06	1.96872e-09	γδ-T.1
DOCK51	0.149439	0.279313	0.167	0.035	1	1.00296e-09	1.02407	0.41	0.112	1.50083e-05	0.149439	2.00592e-09	γδ-T.1
RASA3	0.00917919	0.889479	0.5	0.134	1	1.8156e-09	0.75199	0.689	0.353	2.71686e-05	0.00917919	3.63119e-09	γδ-T.1
HCST1	0.0236914	0.789207	0.667	0.289	1	1.98693e-09	0.560636	0.902	0.706	2.97324e-05	0.0236914	3.97385e-09	γδ-T.1
PTPN7	0.145623	0.439998	0.333	0.121	1	2.1062e-09	0.759318	0.623	0.26	3.15172e-05	0.145623	4.21241e-09	γδ-T.1
PXN	0.18434	0.31531	0.167	0.036	1	3.0163e-09	0.566308	0.426	0.109	4.5136e-05	0.18434	6.0326e-09	γδ-T.1
MYO1F1	1.67507e-06	1.44669	0.667	0.109	0.0250657	3.05196e-09	0.732452	0.705	0.398	4.56695e-05	1.67507e-06	6.10392e-09	γδ-T.1
B3GNT71	0.00487054	0.480518	0.333	0.056	1	3.2904e-09	0.743341	0.18	0.015	4.92375e-05	0.00487054	6.58079e-09	γδ-T.1
AKR1C3	5.72523e-05	0.733053	0.25	0.003	0.856724	3.7549e-09	0.403842	0.131	0.004	5.61883e-05	5.72523e-05	7.5098e-09	γδ-T.1
ITGAL	0.0368215	0.547931	0.333	0.078	1	3.95983e-09	0.742812	0.639	0.282	5.92549e-05	0.0368215	7.91966e-09	γδ-T.1
SYTL31	5.01502e-06	1.4415	0.833	0.439	0.0750447	4.12889e-09	0.534371	0.984	0.868	6.17847e-05	5.01502e-06	8.25778e-09	γδ-T.1
HAVCR21	0.00918474	1.15462	0.167	0.054	1	9.10078e-09	0.755783	0.377	0.09	0.000136184	0.00918474	1.82016e-08	γδ-T.1
SSBP3	0.598621	0.310678	0.167	0.094	1	1.46872e-08	0.712569	0.541	0.203	0.000219779	0.598621	2.93744e-08	γδ-T.1
BIN21	0.0343543	0.620191	0.417	0.118	1	2.40976e-08	0.694982	0.574	0.265	0.000360597	0.0343543	4.81953e-08	γδ-T.1
NFE2L21	0.165258	0.505323	0.667	0.427	1	2.41342e-08	0.640445	0.836	0.554	0.000361144	0.165258	4.82683e-08	γδ-T.1
AOAH1	1.26081e-05	1.28874	0.833	0.211	0.188668	2.82811e-08	0.499223	1	0.83	0.000423199	1.26081e-05	5.65623e-08	γδ-T.1
FOXK2	0.394682	0.629638	0.167	0.078	1	3.96046e-08	0.767841	0.475	0.176	0.000592643	0.394682	7.92091e-08	γδ-T.1
DSTN	0.00670252	0.609596	0.417	0.083	1	4.08234e-08	0.646618	0.541	0.205	0.000610881	0.00670252	8.16468e-08	γδ-T.1
LINGO21	0.00260562	1.87957	0.167	0.01	1	8.09201e-08	1.43196	0.18	0.024	0.00121089	0.00260562	1.6184e-07	γδ-T.1
ACTB	0.000692909	0.791977	1	0.933	1	8.3357e-08	0.519398	0.967	0.911	0.00124735	0.000692909	1.66714e-07	γδ-T.1
PFN1	0.0211035	0.649387	1	0.785	1	9.17207e-08	0.534286	0.951	0.83	0.00137251	0.0211035	1.83441e-07	γδ-T.1
LPCAT1	0.00565804	0.777465	0.333	0.043	1	1.06437e-07	0.601454	0.328	0.086	0.00159272	0.00565804	2.12874e-07	γδ-T.1
CCL4	1.63478e-07	1.83634	0.833	0.129	0.00244628	0.000174767	0.588834	0.754	0.501	1	0.000174767	3.26956e-07	γδ-T.1
TNFRSF1B	0.0658051	0.326977	0.5	0.214	1	2.82083e-07	0.565176	0.803	0.566	0.0042211	0.0658051	5.64167e-07	γδ-T.1
GZMA1	2.85869e-07	1.51736	0.917	0.25	0.00427774	0.000107805	0.265387	0.918	0.696	1	0.000107805	5.71737e-07	γδ-T.1
ITGAM	0.0356103	0.678184	0.167	0.015	1	3.03246e-07	0.398161	0.18	0.021	0.00453777	0.0356103	6.06492e-07	γδ-T.1
PLEKHA21	0.0634269	0.38904	0.667	0.34	1	3.15439e-07	0.5688	0.787	0.548	0.00472024	0.0634269	6.30879e-07	γδ-T.1
TMEM181	0.0269155	0.888003	0.333	0.081	1	3.3165e-07	0.526915	0.689	0.359	0.0049628	0.0269155	6.63299e-07	γδ-T.1
TSPAN32	0.00637339	0.86593	0.25	0.021	1	3.5437e-07	0.480016	0.295	0.065	0.00530279	0.00637339	7.08739e-07	γδ-T.1
PTPRE	0.309784	0.521621	0.25	0.106	1	3.83335e-07	0.548085	0.508	0.195	0.00573622	0.309784	7.66669e-07	γδ-T.1
ST3GAL4	0.0347193	0.359993	0.167	0.015	1	4.01589e-07	0.407519	0.262	0.052	0.00600938	0.0347193	8.03178e-07	γδ-T.1
UPP1	0.0227271	0.411377	0.25	0.04	1	4.47316e-07	0.515638	0.426	0.141	0.00669363	0.0227271	8.94631e-07	γδ-T.1
SETBP1	0.139039	0.603619	0.583	0.317	1	5.00711e-07	0.668891	0.393	0.124	0.00749263	0.139039	1.00142e-06	γδ-T.1
DDIT4	0.464362	0.340309	0.417	0.384	1	5.50758e-07	0.681368	0.738	0.44	0.00824154	0.464362	1.10152e-06	γδ-T.1
S100A4	0.00539888	0.736833	0.833	0.45	1	6.6985e-07	0.420734	0.984	0.813	0.0100236	0.00539888	1.3397e-06	γδ-T.1
SYNE1	0.0127324	0.999167	0.417	0.168	1	7.59348e-07	0.594754	0.77	0.495	0.0113629	0.0127324	1.5187e-06	γδ-T.1
CCND3	0.288623	0.336785	0.25	0.095	1	8.20061e-07	0.457333	0.475	0.18	0.0122714	0.288623	1.64012e-06	γδ-T.1
BHLHE401	0.0335403	0.718764	0.417	0.118	1	9.71817e-07	0.563064	0.541	0.232	0.0145423	0.0335403	1.94363e-06	γδ-T.1
DIP2A	0.000406449	1.11057	0.667	0.172	1	1.4268e-06	0.562774	0.754	0.455	0.0213506	0.000406449	2.85359e-06	γδ-T.1
HLA.C	0.00148484	0.753928	0.917	0.64	1	1.61192e-06	0.352537	1	0.952	0.0241208	0.00148484	3.22384e-06	γδ-T.1
CLIC3	1.62447e-06	0.990542	0.5	0.031	0.0243086	0.00231861	0.25893	0.213	0.075	1	0.00231861	3.24894e-06	γδ-T.1
SAMD31	2.01233e-06	1.39954	0.75	0.123	0.0301125	9.81927e-05	0.384635	0.721	0.448	1	9.81927e-05	4.02465e-06	γδ-T.1
PLCB11	0.000969626	1.38869	0.5	0.089	1	2.79039e-06	0.267056	0.623	0.332	0.0417554	0.000969626	5.58078e-06	γδ-T.1
TRAPPC10	0.0741688	0.727175	0.5	0.258	1	3.2446e-06	0.476186	0.77	0.483	0.0485522	0.0741688	6.4892e-06	γδ-T.1
RNF168	0.000256107	1.11123	0.75	0.277	1	4.55466e-06	0.465596	0.738	0.425	0.068156	0.000256107	9.10931e-06	γδ-T.1
FNDC3B1	0.0116304	0.743184	0.583	0.193	1	5.09055e-06	0.665079	0.574	0.313	0.0761749	0.0116304	1.01811e-05	γδ-T.1
HIPK2	0.104442	0.673365	0.333	0.108	1	5.19718e-06	0.66644	0.361	0.134	0.0777707	0.104442	1.03943e-05	γδ-T.1
ARL4C	0.0231135	0.879565	0.417	0.109	1	6.16983e-06	0.45322	0.656	0.347	0.0923253	0.0231135	1.23396e-05	γδ-T.1
SPN	0.0029308	0.89944	0.333	0.039	1	6.47918e-06	0.517844	0.459	0.188	0.0969544	0.0029308	1.29583e-05	γδ-T.1
ST8SIA6	0.0192069	0.407248	0.167	0.012	1	6.56672e-06	0.362007	0.23	0.053	0.0982643	0.0192069	1.31334e-05	γδ-T.1
RHBDF2	0.0641866	0.329178	0.333	0.111	1	6.79905e-06	0.423117	0.426	0.162	0.101741	0.0641866	1.35981e-05	γδ-T.1
EMP3	7.09032e-06	0.915571	1	0.365	0.1061	1.66426e-05	0.446543	0.82	0.576	0.24904	1.66426e-05	1.41806e-05	γδ-T.1
CD38	7.30501e-06	1.70946	0.5	0.073	0.109312	5.89671e-05	0.4633	0.279	0.089	0.882384	5.89671e-05	1.461e-05	γδ-T.1
ACTG1	0.20238	0.449978	0.75	0.511	1	9.08507e-06	0.473247	0.918	0.749	0.135949	0.20238	1.81701e-05	γδ-T.1
STK38	0.0548314	0.723222	0.5	0.26	1	9.18743e-06	0.535182	0.689	0.432	0.137481	0.0548314	1.83748e-05	γδ-T.1
CMIP1	0.0148698	0.911796	0.833	0.452	1	1.21145e-05	0.492437	0.885	0.804	0.181281	0.0148698	2.42288e-05	γδ-T.1
PAFAH2	0.0036739	0.740143	0.25	0.016	1	1.21957e-05	0.290109	0.197	0.038	0.182496	0.0036739	2.43912e-05	γδ-T.1
IGF1R	0.0678764	0.850859	0.417	0.143	1	1.31832e-05	0.857326	0.213	0.064	0.197274	0.0678764	2.63663e-05	γδ-T.1
GFOD11	0.00371463	1.272	0.333	0.094	1	1.32947e-05	0.429333	0.295	0.086	0.198942	0.00371463	2.65892e-05	γδ-T.1
VAV3	0.0202621	0.981406	0.5	0.265	1	1.33064e-05	0.49569	0.443	0.179	0.199118	0.0202621	2.66127e-05	γδ-T.1
VPS37B	0.623163	0.417747	0.583	0.47	1	1.37955e-05	0.478193	0.869	0.614	0.206436	0.623163	2.75909e-05	γδ-T.1
CCND2	1.40122e-05	1.17653	0.75	0.148	0.209678	0.0014609	0.347354	0.607	0.377	1	0.0014609	2.80242e-05	γδ-T.1
IL21R	0.38149	0.274108	0.167	0.057	1	1.61191e-05	0.416062	0.393	0.146	0.241206	0.38149	3.22379e-05	γδ-T.1
FGR	9.54655e-05	0.705596	0.333	0.016	1	2.3381e-05	0.302221	0.18	0.031	0.349873	9.54655e-05	4.67614e-05	γδ-T.1
NFATC2	2.41055e-05	0.93483	0.833	0.208	0.360715	0.000334906	0.349885	0.803	0.59	1	0.000334906	4.82105e-05	γδ-T.1
SLA21	0.0144911	0.807434	0.5	0.144	1	2.44711e-05	0.592802	0.607	0.363	0.366185	0.0144911	4.89415e-05	γδ-T.1
AK5	0.000171918	0.812896	0.333	0.017	1	2.74578e-05	0.359999	0.148	0.02	0.410878	0.000171918	5.49148e-05	γδ-T.1
F2R	0.00465203	0.593075	0.25	0.019	1	2.82116e-05	0.394124	0.41	0.166	0.422159	0.00465203	5.64225e-05	γδ-T.1
ADRB21	0.1992	0.468869	0.167	0.035	1	2.84249e-05	0.431663	0.246	0.062	0.425351	0.1992	5.68491e-05	γδ-T.1
GZMM1	0.000840807	0.938073	0.5	0.082	1	2.84867e-05	0.373007	0.59	0.307	0.426274	0.000840807	5.69725e-05	γδ-T.1
SLC39A10	0.0254002	0.758296	0.417	0.109	1	3.07266e-05	0.31012	0.459	0.205	0.459793	0.0254002	6.14522e-05	γδ-T.1
SUSD1	0.000976025	0.92012	0.25	0.01	1	3.21203e-05	0.346008	0.18	0.032	0.480648	0.000976025	6.42396e-05	γδ-T.1
LINC00861	0.0951763	0.800493	0.25	0.083	1	3.28463e-05	0.413778	0.672	0.383	0.491512	0.0951763	6.56915e-05	γδ-T.1
CASP10	0.351914	0.359424	0.167	0.051	1	3.41235e-05	0.434285	0.23	0.055	0.510624	0.351914	6.82458e-05	γδ-T.1
SH3GLB1	0.433536	0.301015	0.25	0.116	1	3.64523e-05	0.309104	0.525	0.258	0.545472	0.433536	7.29032e-05	γδ-T.1
CCDC88C	0.324776	0.436948	0.25	0.146	1	3.73954e-05	0.36166	0.689	0.401	0.559585	0.324776	7.47894e-05	γδ-T.1
SUN2	0.197363	0.530299	0.417	0.19	1	3.96795e-05	0.360914	0.672	0.385	0.593764	0.197363	7.93574e-05	γδ-T.1
LOC284757	0.0100164	1.14616	0.25	0.025	1	4.68123e-05	0.546501	0.164	0.028	0.7005	0.0100164	9.36224e-05	γδ-T.1
GNAL	0.125629	0.595697	0.583	0.357	1	5.09701e-05	0.592209	0.475	0.311	0.762717	0.125629	0.000101938	γδ-T.1
GSTP11	0.106992	0.503764	0.5	0.22	1	7.32493e-05	0.394504	0.557	0.288	1	0.106992	0.000146493	γδ-T.1
KLRB11	0.000382153	1.26501	0.583	0.114	1	7.45699e-05	0.692478	0.459	0.239	1	0.000382153	0.000149134	γδ-T.1
PITPNC1	7.51344e-05	1.35586	0.917	0.448	1	0.00142679	0.351796	0.951	0.885	1	0.00142679	0.000150263	γδ-T.1
AXIN1	0.0047031	0.885634	0.417	0.074	1	7.68843e-05	0.59497	0.344	0.153	1	0.0047031	0.000153763	γδ-T.1
LLGL2	0.142074	0.367451	0.167	0.03	1	7.7752e-05	0.429256	0.393	0.16	1	0.142074	0.000155498	γδ-T.1
SLC1A4	0.13161	0.584588	0.167	0.054	1	8.97166e-05	0.62315	0.246	0.093	1	0.13161	0.000179425	γδ-T.1
BCL2	0.505527	0.288342	0.5	0.441	1	9.79703e-05	0.395324	0.689	0.414	1	0.505527	0.000195931	γδ-T.1
YAF2	0.033842	0.812619	0.5	0.227	1	9.91949e-05	0.502056	0.557	0.308	1	0.033842	0.00019838	γδ-T.1
HOPX1	0.000107959	1.43323	0.583	0.097	1	0.00132055	0.353676	0.41	0.203	1	0.00132055	0.000215907	γδ-T.1
PHF20	0.555355	0.341224	0.583	0.462	1	0.000118175	0.426909	0.803	0.606	1	0.555355	0.000236336	γδ-T.1
SSX2IP	0.000778299	0.854796	0.333	0.026	1	0.000120223	0.263771	0.18	0.04	1	0.000778299	0.000240431	γδ-T.1
GSAP	0.0139601	0.949645	0.5	0.154	1	0.000123406	0.459515	0.262	0.079	1	0.0139601	0.000246797	γδ-T.1
TES	0.0768931	0.550751	0.417	0.145	1	0.000131794	0.379933	0.361	0.142	1	0.0768931	0.00026357	γδ-T.1
BPGM	0.048884	0.781865	0.25	0.066	1	0.000137935	0.488854	0.262	0.09	1	0.048884	0.000275852	γδ-T.1
HSPA5	0.000139726	0.557904	0.917	0.348	1	0.00524587	0.334983	0.689	0.512	1	0.00524587	0.000279433	γδ-T.1
RALGAPA1	0.00828496	0.792449	0.833	0.67	1	0.000141276	0.369	0.967	0.886	1	0.00828496	0.000282531	γδ-T.1
ITGA5	0.00492616	0.733056	0.417	0.077	1	0.000153872	0.29246	0.393	0.177	1	0.00492616	0.00030772	γδ-T.1
TMEM50B.1	0.0577679	0.38008	0.333	0.099	1	0.000155097	0.392221	0.492	0.243	1	0.0577679	0.00031017	γδ-T.1
PTGER2	0.14048	0.53074	0.167	0.029	1	0.00015534	0.350361	0.197	0.047	1	0.14048	0.000310656	γδ-T.1
PRR5L1	0.083223	0.832048	0.25	0.077	1	0.000186211	0.471216	0.492	0.245	1	0.083223	0.000372387	γδ-T.1
GNG2	0.000194764	1.07968	0.833	0.341	1	0.00338541	0.404486	0.869	0.742	1	0.00338541	0.00038949	γδ-T.1
MCTP21	0.000230195	1.11431	0.75	0.284	1	0.000897968	0.409107	0.475	0.255	1	0.000897968	0.000460336	γδ-T.1
B4GALT51	0.4329	0.471041	0.167	0.078	1	0.000233748	0.259204	0.459	0.23	1	0.4329	0.000467441	γδ-T.1
PPP2R5C	0.00561232	0.743982	1	0.832	1	0.00023434	0.27021	1	0.965	1	0.00561232	0.000468624	γδ-T.1
PIK3CD	0.164663	0.637878	0.417	0.225	1	0.000237543	0.378101	0.689	0.428	1	0.164663	0.00047503	γδ-T.1
PCSK7	0.0105631	0.662134	0.417	0.091	1	0.000258131	0.320238	0.508	0.264	1	0.0105631	0.000516196	γδ-T.1
PPM1L	0.000826792	0.888864	0.5	0.083	1	0.000277695	0.56525	0.328	0.127	1	0.000826792	0.000555313	γδ-T.1
CDC42SE1	0.0442582	0.762378	0.667	0.32	1	0.000307086	0.609737	0.656	0.429	1	0.0442582	0.000614078	γδ-T.1
GNPTAB	0.116121	0.426832	0.417	0.166	1	0.000370278	0.485711	0.541	0.323	1	0.116121	0.00074042	γδ-T.1
STARD3NL1	0.0207532	0.857305	0.333	0.074	1	0.000444294	0.296615	0.295	0.113	1	0.0207532	0.00088839	γδ-T.1
EFHD2	0.000508195	0.716429	0.417	0.047	1	0.00116962	0.423765	0.377	0.194	1	0.00116962	0.00101613	γδ-T.1
CYBA	0.0119538	0.541857	1	0.788	1	0.000509789	0.298481	0.951	0.854	1	0.0119538	0.00101932	γδ-T.1
NAPA	0.460748	0.354788	0.25	0.154	1	0.000525021	0.347506	0.525	0.287	1	0.460748	0.00104977	γδ-T.1
HCP5	0.000529575	0.913086	0.333	0.023	1	0.00488248	0.302263	0.246	0.1	1	0.00488248	0.00105887	γδ-T.1
FAM49B	0.000530239	0.932215	0.833	0.363	1	0.00559624	0.35339	0.672	0.503	1	0.00559624	0.0010602	γδ-T.1
ARSG	0.00134773	1.24292	0.417	0.074	1	0.000556495	0.417973	0.311	0.122	1	0.00134773	0.00111268	γδ-T.1
BRD7	0.288799	0.527774	0.167	0.062	1	0.000622481	0.389138	0.23	0.077	1	0.288799	0.00124458	γδ-T.1
MSL2	0.0985822	0.558863	0.5	0.216	1	0.000636617	0.369958	0.672	0.427	1	0.0985822	0.00127283	γδ-T.1
CEP78	0.00101152	0.837372	0.333	0.027	1	0.00074591	0.404964	0.246	0.083	1	0.00101152	0.00149126	γδ-T.1
NDUFA12	0.193895	0.442761	0.333	0.13	1	0.000758978	0.366861	0.459	0.242	1	0.193895	0.00151738	γδ-T.1
RNF167	0.316276	0.446539	0.167	0.091	1	0.000815859	0.31274	0.344	0.149	1	0.316276	0.00163105	γδ-T.1
FOSL21	0.529859	0.385931	0.167	0.095	1	0.000913282	0.359694	0.672	0.438	1	0.529859	0.00182573	γδ-T.1
CNOT21	0.307176	0.777747	0.75	0.549	1	0.00100564	0.451033	0.705	0.622	1	0.307176	0.00201027	γδ-T.1
CARD11	0.226298	0.747493	0.583	0.375	1	0.00108301	0.427447	0.705	0.513	1	0.226298	0.00216485	γδ-T.1
ST3GAL5	0.393298	0.416779	0.25	0.118	1	0.00112242	0.35004	0.459	0.244	1	0.393298	0.00224358	γδ-T.1
RUNX3	0.141131	0.888789	0.5	0.253	1	0.00114415	0.299438	0.836	0.625	1	0.141131	0.00228699	γδ-T.1
TBCB	0.139395	0.368016	0.333	0.122	1	0.00117586	0.375674	0.475	0.265	1	0.139395	0.00235034	γδ-T.1
C5ORF56	0.213319	0.538986	0.5	0.334	1	0.00120151	0.2988	0.82	0.625	1	0.213319	0.00240158	γδ-T.1
ST3GAL2	0.243919	0.326083	0.25	0.092	1	0.00125155	0.371725	0.328	0.141	1	0.243919	0.00250153	γδ-T.1
AES	0.00139363	0.971079	0.583	0.141	1	0.0246695	0.319939	0.443	0.31	1	0.0246695	0.00278531	γδ-T.1
ADAM10	0.396866	0.462819	0.333	0.189	1	0.00143046	0.454934	0.525	0.322	1	0.396866	0.00285887	γδ-T.1
ZBTB2	0.455858	0.351528	0.167	0.062	1	0.00144506	0.366328	0.197	0.06	1	0.455858	0.00288803	γδ-T.1
IFITM11	0.0014863	0.820811	0.917	0.489	1	0.00591121	0.300509	0.852	0.796	1	0.00591121	0.0029704	γδ-T.1
GPR651	0.00161032	1.13661	0.5	0.141	1	0.0111636	0.288381	0.443	0.263	1	0.0111636	0.00321805	γδ-T.1
OSTF1	0.0405525	0.458441	0.583	0.247	1	0.00166502	0.296592	0.639	0.412	1	0.0405525	0.00332726	γδ-T.1
CALM1	0.0897188	0.296801	0.917	0.643	1	0.00167878	0.257589	0.951	0.859	1	0.0897188	0.00335475	γδ-T.1
ESYT2	0.095092	0.504038	0.667	0.36	1	0.00182881	0.394182	0.77	0.609	1	0.095092	0.00365428	γδ-T.1
JAK1	0.299895	0.302881	0.667	0.475	1	0.00189998	0.25668	0.902	0.738	1	0.299895	0.00379635	γδ-T.1
UBN2	0.100461	0.582757	0.25	0.058	1	0.00191614	0.3366	0.279	0.112	1	0.100461	0.0038286	γδ-T.1
LNPEP	0.396769	0.386184	0.25	0.177	1	0.00201922	0.327494	0.443	0.236	1	0.396769	0.00403437	γδ-T.1
ABL1	0.0664357	0.751568	0.417	0.195	1	0.0020385	0.413044	0.492	0.28	1	0.0664357	0.00407285	γδ-T.1
PDE7A	0.669224	0.522413	0.667	0.567	1	0.0020667	0.257434	0.918	0.804	1	0.669224	0.00412913	γδ-T.1
DDOST	0.00219466	0.497459	0.583	0.17	1	0.0130644	0.317978	0.41	0.243	1	0.0130644	0.00438451	γδ-T.1
C1ORF56	0.0250512	0.711	0.667	0.288	1	0.00225535	0.617163	0.525	0.341	1	0.0250512	0.00450561	γδ-T.1
GTF3C1	0.202675	0.456436	0.167	0.036	1	0.0023646	0.348128	0.262	0.104	1	0.202675	0.0047236	γδ-T.1
JAZF1	0.648784	0.253356	0.5	0.437	1	0.00239561	0.369909	0.705	0.511	1	0.648784	0.00478548	γδ-T.1
SAE1	0.21144	0.469419	0.333	0.134	1	0.00243016	0.340459	0.328	0.149	1	0.21144	0.00485441	γδ-T.1
CFL1	0.00289159	0.638474	1	0.626	1	0.00607203	0.2979	0.934	0.812	1	0.00607203	0.00577482	γδ-T.1
RBM22	0.538638	0.280715	0.167	0.07	1	0.00299415	0.292547	0.262	0.105	1	0.538638	0.00597933	γδ-T.1
FANCA	0.19286	0.541558	0.167	0.071	1	0.00299572	0.272567	0.361	0.181	1	0.19286	0.00598247	γδ-T.1
AES.1	0.00301408	0.911375	0.583	0.162	1	0.0179606	0.338488	0.459	0.322	1	0.0179606	0.00601908	γδ-T.1
RAP1B	0.588656	0.293476	0.583	0.437	1	0.00304682	0.262547	0.869	0.72	1	0.588656	0.00608437	γδ-T.1
HIRA	0.506857	0.325932	0.167	0.067	1	0.00304715	0.349035	0.361	0.176	1	0.506857	0.00608502	γδ-T.1
PHAX	0.211487	0.464153	0.167	0.036	1	0.00345397	0.304399	0.23	0.086	1	0.211487	0.00689601	γδ-T.1
REV3L	0.200197	0.485235	0.583	0.332	1	0.00370794	0.321283	0.656	0.442	1	0.200197	0.00740212	γδ-T.1
WDR37	0.073889	0.727558	0.333	0.108	1	0.00402234	0.40612	0.393	0.209	1	0.073889	0.00802851	γδ-T.1
VTI1B	0.208354	0.288827	0.25	0.089	1	0.00412977	0.291276	0.311	0.143	1	0.208354	0.00824249	γδ-T.1
LAT	0.405408	0.510202	0.25	0.122	1	0.00418569	0.376349	0.475	0.287	1	0.405408	0.00835387	γδ-T.1
AP2M1	0.511875	0.256854	0.25	0.128	1	0.00434084	0.320867	0.443	0.248	1	0.511875	0.00866284	γδ-T.1
HSH2D	0.261599	0.45241	0.167	0.086	1	0.00434177	0.371908	0.18	0.094	1	0.261599	0.00866468	γδ-T.1
OXSR1	0.335544	0.500705	0.333	0.16	1	0.00447909	0.308152	0.508	0.305	1	0.335544	0.00893811	γδ-T.1
SYAP1	0.176516	0.394797	0.333	0.364	1	0.00466789	0.385137	0.705	0.585	1	0.176516	0.00931399	γδ-T.1
ARRB1	0.0983013	0.32928	0.167	0.026	1	0.00492893	0.314343	0.164	0.05	1	0.0983013	0.00983356	γδ-T.1
TMEM71	0.00543344	0.913096	0.5	0.118	1	0.00889483	0.511256	0.443	0.34	1	0.00889483	0.0108374	γδ-T.1
LPP	0.047709	0.519036	0.833	0.51	1	0.00672914	0.271196	0.738	0.54	1	0.047709	0.013413	γδ-T.1
LDHA	0.168671	0.277254	0.5	0.264	1	0.00688369	0.316786	0.77	0.673	1	0.168671	0.01372	γδ-T.1
EIF4G3	0.302256	0.408805	0.667	0.502	1	0.00769992	0.360847	0.721	0.547	1	0.302256	0.0153406	γδ-T.1
TRAPPC8	0.602032	0.330599	0.333	0.226	1	0.0079569	0.263425	0.41	0.232	1	0.602032	0.0158505	γδ-T.1
GAB3	0.0308932	0.372134	0.25	0.05	1	0.00875233	0.407614	0.311	0.16	1	0.0308932	0.0174281	γδ-T.1
MED14	0.104651	0.43529	0.167	0.18	1	0.00929911	0.27072	0.459	0.275	1	0.104651	0.0185117	γδ-T.1
PPP3R1	0.0232132	0.791956	0.583	0.223	1	0.00982543	0.280421	0.574	0.382	1	0.0232132	0.0195543	γδ-T.1
JA700183	0.330722	0.473934	0.417	0.273	1	0.00997155	0.275378	0.246	0.107	1	0.330722	0.0198437	γδ-T.1
FKBP111	0.0161532	0.578599	0.333	0.063	1	0.0101085	0.279309	0.361	0.195	1	0.0161532	0.0201148	γδ-T.1
CCL31	0.0102781	0.840773	0.25	0.026	1	0.0934673	0.522972	0.115	0.048	1	0.0934673	0.0204506	γδ-T.1
ABHD21	0.0333426	0.51697	0.25	0.039	1	0.0105799	0.330695	0.262	0.12	1	0.0333426	0.021048	γδ-T.1
KANSL1	0.231633	0.451423	0.667	0.503	1	0.0111579	0.271627	0.82	0.694	1	0.231633	0.0221914	γδ-T.1
NPIPL1.1	0.153906	0.348451	0.833	0.575	1	0.0115115	0.271119	0.885	0.778	1	0.153906	0.0228905	γδ-T.1
PTPN41	0.0602116	0.599424	0.583	0.258	1	0.0117556	0.26209	0.639	0.448	1	0.0602116	0.0233729	γδ-T.1
ITCH	0.01219	0.805773	0.667	0.344	1	0.0186538	0.271978	0.705	0.542	1	0.0186538	0.0242314	γδ-T.1
CD226	0.0522678	0.945306	0.167	0.044	1	0.01232	0.253934	0.295	0.149	1	0.0522678	0.0244882	γδ-T.1
DOK6	0.240549	0.544193	0.167	0.039	1	0.0131177	0.285451	0.18	0.067	1	0.240549	0.0260633	γδ-T.1
RIN31	0.0514252	0.589915	0.417	0.132	1	0.01328	0.279905	0.377	0.213	1	0.0514252	0.0263836	γδ-T.1
UCK2	0.153445	0.265338	0.167	0.038	1	0.0133387	0.272573	0.148	0.048	1	0.153445	0.0264994	γδ-T.1
IL2RG	0.267746	0.379593	0.5	0.389	1	0.0138981	0.288039	0.721	0.569	1	0.267746	0.0276031	γδ-T.1
TG1	0.0323118	0.805967	0.5	0.211	1	0.0141386	0.273281	0.754	0.621	1	0.0323118	0.0280772	γδ-T.1
MANF	0.350736	0.416563	0.25	0.103	1	0.01428	0.33051	0.377	0.23	1	0.350736	0.0283561	γδ-T.1
UBR1	0.369818	0.439162	0.583	0.381	1	0.0144897	0.332472	0.607	0.439	1	0.369818	0.0287695	γδ-T.1
STRN	0.0377743	0.653725	0.333	0.075	1	0.0147462	0.356386	0.377	0.226	1	0.0377743	0.0292749	γδ-T.1
PAPD5	0.0209644	0.845196	0.333	0.2	1	0.0155514	0.365521	0.607	0.467	1	0.0209644	0.0308611	γδ-T.1
MECP2	0.23932	0.384018	0.667	0.442	1	0.0160951	0.32119	0.721	0.563	1	0.23932	0.0319312	γδ-T.1
MTF2	0.202572	0.658345	0.333	0.154	1	0.0164583	0.309628	0.393	0.237	1	0.202572	0.0326457	γδ-T.1
RIPK2	0.387943	0.416765	0.167	0.062	1	0.0167818	0.260244	0.164	0.06	1	0.387943	0.033282	γδ-T.1
PCED1B	0.0168417	0.564913	0.5	0.152	1	0.0388432	0.281043	0.41	0.26	1	0.0388432	0.0333998	γδ-T.1
SIRT2	0.609178	0.291697	0.167	0.081	1	0.0172838	0.326433	0.41	0.263	1	0.609178	0.0342689	γδ-T.1
GRAP2	0.0980332	0.575523	0.333	0.102	1	0.0186155	0.265394	0.525	0.347	1	0.0980332	0.0368845	γδ-T.1
TARS	0.165756	0.524586	0.25	0.072	1	0.0187944	0.320978	0.246	0.119	1	0.165756	0.0372355	γδ-T.1
MYO1G	0.228185	0.476235	0.167	0.044	1	0.0189694	0.283925	0.295	0.154	1	0.228185	0.0375791	γδ-T.1
RAD9A	0.605977	0.311869	0.333	0.222	1	0.0198748	0.258566	0.541	0.364	1	0.605977	0.0393546	γδ-T.1
JMJD6	0.0690031	0.515152	0.333	0.094	1	0.0216011	0.280676	0.459	0.291	1	0.0690031	0.0427356	γδ-T.1
SMAD5	0.0222382	0.776325	0.25	0.033	1	0.0296975	0.250686	0.131	0.046	1	0.0296975	0.0439818	γδ-T.1
KDM2A	0.0223748	0.597507	0.667	0.283	1	0.057741	0.250343	0.656	0.534	1	0.057741	0.0442489	γδ-T.1
C18ORF8	0.101181	0.427702	0.167	0.151	1	0.0225177	0.284837	0.443	0.28	1	0.101181	0.0445284	γδ-T.1
SECISBP2L	0.0546904	0.305719	0.333	0.108	1	0.0237534	0.280278	0.311	0.168	1	0.0546904	0.0469426	γδ-T.1
ETFA	0.388851	0.603487	0.25	0.122	1	0.0240362	0.311362	0.361	0.21	1	0.388851	0.0474947	γδ-T.1
POMP	0.0595015	0.455676	0.667	0.34	1	0.0247825	0.267146	0.574	0.407	1	0.0595015	0.0489509	γδ-T.1
SET	0.32146	0.3828	0.25	0.098	1	0.0247946	0.262615	0.246	0.122	1	0.32146	0.0489744	γδ-T.1
MED15	0.0262232	0.432398	0.083	0.114	1	0.059362	0.261841	0.475	0.364	1	0.059362	0.0517588	γδ-T.1
C2CD5	0.0484636	0.402131	0.25	0.05	1	0.0267724	0.32082	0.213	0.104	1	0.0484636	0.052828	γδ-T.1
IRF2BPL	0.330859	0.340371	0.25	0.102	1	0.0291853	0.316474	0.18	0.078	1	0.330859	0.0575189	γδ-T.1
DDX52	0.407854	0.443306	0.167	0.067	1	0.0308134	0.278371	0.197	0.089	1	0.407854	0.0606773	γδ-T.1
LUZP6	0.123594	0.678778	0.25	0.143	1	0.0325314	0.283426	0.295	0.164	1	0.123594	0.0640045	γδ-T.1
GLCCI1	0.288344	0.40037	0.583	0.359	1	0.0332828	0.350996	0.672	0.507	1	0.288344	0.0654579	γδ-T.1
USP28	0.0358351	0.443638	0.25	0.046	1	0.0428535	0.260156	0.213	0.104	1	0.0428535	0.070386	γδ-T.1
KIAA2018	0.415045	0.323745	0.167	0.116	1	0.0366837	0.268586	0.262	0.137	1	0.415045	0.0720216	γδ-T.1
PSEN1	0.36295	0.281101	0.5	0.303	1	0.0378471	0.316633	0.557	0.402	1	0.36295	0.0742617	γδ-T.1
MADD	0.482274	0.37544	0.167	0.126	1	0.038027	0.305296	0.361	0.225	1	0.482274	0.0746079	γδ-T.1
CHMP1B	0.333524	0.413608	0.5	0.332	1	0.0387867	0.334238	0.41	0.271	1	0.333524	0.0760691	γδ-T.1
PDIA6	0.243029	0.458465	0.417	0.203	1	0.0392481	0.264295	0.557	0.401	1	0.243029	0.0769559	γδ-T.1
FAM65B	0.340334	0.320137	0.333	0.283	1	0.039895	0.315056	0.607	0.449	1	0.340334	0.0781984	γδ-T.1
PPP1R18	0.0403068	0.624265	0.417	0.123	1	0.0857008	0.258757	0.328	0.222	1	0.0857008	0.078989	γδ-T.1
AK097472	0.237833	0.348977	0.167	0.039	1	0.0420537	0.263883	0.262	0.143	1	0.237833	0.0823389	γδ-T.1
MAZ	0.254242	0.341633	0.167	0.041	1	0.0502176	0.256942	0.262	0.146	1	0.254242	0.0979133	γδ-T.1
CPQ	0.175851	0.490705	0.333	0.127	1	0.050848	0.32261	0.41	0.267	1	0.175851	0.0991105	γδ-T.1
CDK6	0.207862	0.824751	0.333	0.163	1	0.0514872	0.258203	0.426	0.28	1	0.207862	0.100323	γδ-T.1
THOC7	0.223193	0.320791	0.25	0.087	1	0.054619	0.258287	0.295	0.179	1	0.223193	0.106255	γδ-T.1
RBBP4	0.281217	0.311292	0.333	0.157	1	0.0616391	0.264428	0.344	0.25	1	0.281217	0.119479	γδ-T.1
ZNF710	0.0617544	0.742625	0.333	0.092	1	0.077215	0.30958	0.213	0.12	1	0.077215	0.119695	γδ-T.1
SLC12A2	0.33885	0.543216	0.417	0.226	1	0.0630123	0.25294	0.393	0.255	1	0.33885	0.122054	γδ-T.1
SLK	0.107047	0.669907	0.25	0.065	1	0.0637001	0.264852	0.279	0.162	1	0.107047	0.123343	γδ-T.1
RAB18	0.677716	0.317991	0.25	0.152	1	0.0686308	0.259916	0.426	0.289	1	0.677716	0.132551	γδ-T.1
KPNA3	0.121792	0.619452	0.333	0.112	1	0.0691428	0.274221	0.262	0.148	1	0.121792	0.133505	γδ-T.1
PACSIN21	0.512105	0.371566	0.25	0.133	1	0.0766227	0.276177	0.279	0.166	1	0.512105	0.147374	γδ-T.1
PAK1	0.0909571	0.605947	0.417	0.157	1	0.241829	0.320553	0.213	0.142	1	0.241829	0.173641	γδ-T.1
RNF115	0.619852	0.389746	0.167	0.1	1	0.10053	0.258792	0.393	0.271	1	0.619852	0.190953	γδ-T.1
PPP2R3A	0.102593	0.592514	0.25	0.058	1	0.108629	0.285217	0.148	0.107	1	0.108629	0.194661	γδ-T.1
C16ORF54	0.448113	0.371242	0.25	0.117	1	0.105652	0.303516	0.475	0.352	1	0.448113	0.200142	γδ-T.1
CPEB4	0.597604	0.312928	0.167	0.118	1	0.160885	0.276949	0.262	0.174	1	0.597604	0.295886	γδ-T.1
