# Supplementary material for: Single-cell RNA sequencing of human breast tumour-infiltrating immune cells reveals a γδ T-cell subtype associated with good clinical outcome
Source: Life Sci Alliance. 2020 Dec 2;4(1):e202000680. doi: 10.26508/lsa.202000680 (PMC7723295; doi:10.26508/lsa.202000680)
Supplement: Supplementary file 7 [file LSA-2020-00680_Supplemental_Data_1.zip]

Archive with 99 entries (90 files):
- gdT_bibliography_package/
- gdT_bibliography_package/.DS_Store
- __MACOSX/
- __MACOSX/gdT_bibliography_package/
- __MACOSX/gdT_bibliography_package/._.DS_Store
- gdT_bibliography_package/gamma-delta-T-cells.enl
- __MACOSX/gdT_bibliography_package/._gamma-delta-T-cells.enl
- gdT_bibliography_package/gamma-delta-T-cells.Data/
- gdT_bibliography_package/gamma-delta-T-cells.Data/rdb/
- gdT_bibliography_package/gamma-delta-T-cells.Data/rdb/refs.frm
- __MACOSX/gdT_bibliography_package/gamma-delta-T-cells.Data/
- __MACOSX/gdT_bibliography_package/gamma-delta-T-cells.Data/rdb/
- __MACOSX/gdT_bibliography_package/gamma-delta-T-cells.Data/rdb/._refs.frm
- gdT_bibliography_package/gamma-delta-T-cells.Data/rdb/refs_ext.frm
- __MACOSX/gdT_bibliography_package/gamma-delta-T-cells.Data/rdb/._refs_ext.frm
- gdT_bibliography_package/gamma-delta-T-cells.Data/rdb/misc.frm
- __MACOSX/gdT_bibliography_package/gamma-delta-T-cells.Data/rdb/._misc.frm
- gdT_bibliography_package/gamma-delta-T-cells.Data/rdb/misc.MYD
- __MACOSX/gdT_bibliography_package/gamma-delta-T-cells.Data/rdb/._misc.MYD
- gdT_bibliography_package/gamma-delta-T-cells.Data/rdb/refs.MYD
- __MACOSX/gdT_bibliography_package/gamma-delta-T-cells.Data/rdb/._refs.MYD
- gdT_bibliography_package/gamma-delta-T-cells.Data/rdb/refs_ext.MYD
- __MACOSX/gdT_bibliography_package/gamma-delta-T-cells.Data/rdb/._refs_ext.MYD
- gdT_bibliography_package/gamma-delta-T-cells.Data/rdb/pdf_index.frm
- __MACOSX/gdT_bibliography_package/gamma-delta-T-cells.Data/rdb/._pdf_index.frm
- gdT_bibliography_package/gamma-delta-T-cells.Data/rdb/jterms.frm
- __MACOSX/gdT_bibliography_package/gamma-delta-T-cells.Data/rdb/._jterms.frm
- gdT_bibliography_package/gamma-delta-T-cells.Data/rdb/db.opt
- __MACOSX/gdT_bibliography_package/gamma-delta-T-cells.Data/rdb/._db.opt
- gdT_bibliography_package/gamma-delta-T-cells.Data/rdb/csort.MYI
- gdT_bibliography_package/gamma-delta-T-cells.Data/rdb/jterms.MYD
- __MACOSX/gdT_bibliography_package/gamma-delta-T-cells.Data/rdb/._jterms.MYD
- gdT_bibliography_package/gamma-delta-T-cells.Data/rdb/pdf_index.MYD
- __MACOSX/gdT_bibliography_package/gamma-delta-T-cells.Data/rdb/._pdf_index.MYD
- gdT_bibliography_package/gamma-delta-T-cells.Data/rdb/terms.MYI
- __MACOSX/gdT_bibliography_package/gamma-delta-T-cells.Data/rdb/._terms.MYI
- gdT_bibliography_package/gamma-delta-T-cells.Data/rdb/misc.MYI
- __MACOSX/gdT_bibliography_package/gamma-delta-T-cells.Data/rdb/._misc.MYI
- gdT_bibliography_package/gamma-delta-T-cells.Data/rdb/refs_ext.MYI
- __MACOSX/gdT_bibliography_package/gamma-delta-T-cells.Data/rdb/._refs_ext.MYI
- gdT_bibliography_package/gamma-delta-T-cells.Data/rdb/refs.MYI
- __MACOSX/gdT_bibliography_package/gamma-delta-T-cells.Data/rdb/._refs.MYI
- gdT_bibliography_package/gamma-delta-T-cells.Data/rdb/terms.frm
- __MACOSX/gdT_bibliography_package/gamma-delta-T-cells.Data/rdb/._terms.frm
- gdT_bibliography_package/gamma-delta-T-cells.Data/rdb/csort.frm
- gdT_bibliography_package/gamma-delta-T-cells.Data/rdb/jterms.MYI
- __MACOSX/gdT_bibliography_package/gamma-delta-T-cells.Data/rdb/._jterms.MYI
- gdT_bibliography_package/gamma-delta-T-cells.Data/rdb/csort.MYD
- gdT_bibliography_package/gamma-delta-T-cells.Data/rdb/terms.MYD
- __MACOSX/gdT_bibliography_package/gamma-delta-T-cells.Data/rdb/._terms.MYD
- gdT_bibliography_package/gamma-delta-T-cells.Data/rdb/pdf_index.MYI
- __MACOSX/gdT_bibliography_package/gamma-delta-T-cells.Data/rdb/._pdf_index.MYI
- __MACOSX/gdT_bibliography_package/gamma-delta-T-cells.Data/._rdb
- gdT_bibliography_package/gamma-delta-T-cells.Data/tdb/
- gdT_bibliography_package/gamma-delta-T-cells.Data/tdb/refs.frm
- __MACOSX/gdT_bibliography_package/gamma-delta-T-cells.Data/tdb/
- __MACOSX/gdT_bibliography_package/gamma-delta-T-cells.Data/tdb/._refs.frm
- gdT_bibliography_package/gamma-delta-T-cells.Data/tdb/refs_ext.frm
- __MACOSX/gdT_bibliography_package/gamma-delta-T-cells.Data/tdb/._refs_ext.frm
- gdT_bibliography_package/gamma-delta-T-cells.Data/tdb/misc.frm
- __MACOSX/gdT_bibliography_package/gamma-delta-T-cells.Data/tdb/._misc.frm
- gdT_bibliography_package/gamma-delta-T-cells.Data/tdb/misc.MYD
- __MACOSX/gdT_bibliography_package/gamma-delta-T-cells.Data/tdb/._misc.MYD
- gdT_bibliography_package/gamma-delta-T-cells.Data/tdb/refs.MYD
- __MACOSX/gdT_bibliography_package/gamma-delta-T-cells.Data/tdb/._refs.MYD
- gdT_bibliography_package/gamma-delta-T-cells.Data/tdb/refs_ext.MYD
- __MACOSX/gdT_bibliography_package/gamma-delta-T-cells.Data/tdb/._refs_ext.MYD
- gdT_bibliography_package/gamma-delta-T-cells.Data/tdb/pdf_index.frm
- __MACOSX/gdT_bibliography_package/gamma-delta-T-cells.Data/tdb/._pdf_index.frm
- gdT_bibliography_package/gamma-delta-T-cells.Data/tdb/jterms.frm
- __MACOSX/gdT_bibliography_package/gamma-delta-T-cells.Data/tdb/._jterms.frm
- gdT_bibliography_package/gamma-delta-T-cells.Data/tdb/db.opt
- __MACOSX/gdT_bibliography_package/gamma-delta-T-cells.Data/tdb/._db.opt
- gdT_bibliography_package/gamma-delta-T-cells.Data/tdb/csort.MYI
- gdT_bibliography_package/gamma-delta-T-cells.Data/tdb/jterms.MYD
- __MACOSX/gdT_bibliography_package/gamma-delta-T-cells.Data/tdb/._jterms.MYD
- gdT_bibliography_package/gamma-delta-T-cells.Data/tdb/pdf_index.MYD
- __MACOSX/gdT_bibliography_package/gamma-delta-T-cells.Data/tdb/._pdf_index.MYD
- gdT_bibliography_package/gamma-delta-T-cells.Data/tdb/terms.MYI
- __MACOSX/gdT_bibliography_package/gamma-delta-T-cells.Data/tdb/._terms.MYI
- gdT_bibliography_package/gamma-delta-T-cells.Data/tdb/misc.MYI
- __MACOSX/gdT_bibliography_package/gamma-delta-T-cells.Data/tdb/._misc.MYI
- gdT_bibliography_package/gamma-delta-T-cells.Data/tdb/refs_ext.MYI
- __MACOSX/gdT_bibliography_package/gamma-delta-T-cells.Data/tdb/._refs_ext.MYI
- gdT_bibliography_package/gamma-delta-T-cells.Data/tdb/refs.MYI
- __MACOSX/gdT_bibliography_package/gamma-delta-T-cells.Data/tdb/._refs.MYI
- gdT_bibliography_package/gamma-delta-T-cells.Data/tdb/terms.frm
- __MACOSX/gdT_bibliography_package/gamma-delta-T-cells.Data/tdb/._terms.frm
- gdT_bibliography_package/gamma-delta-T-cells.Data/tdb/csort.frm
- gdT_bibliography_package/gamma-delta-T-cells.Data/tdb/jterms.MYI
- __MACOSX/gdT_bibliography_package/gamma-delta-T-cells.Data/tdb/._jterms.MYI
- gdT_bibliography_package/gamma-delta-T-cells.Data/tdb/csort.MYD
- gdT_bibliography_package/gamma-delta-T-cells.Data/tdb/terms.MYD
- __MACOSX/gdT_bibliography_package/gamma-delta-T-cells.Data/tdb/._terms.MYD
- gdT_bibliography_package/gamma-delta-T-cells.Data/tdb/pdf_index.MYI
- __MACOSX/gdT_bibliography_package/gamma-delta-T-cells.Data/tdb/._pdf_index.MYI
- __MACOSX/gdT_bibliography_package/gamma-delta-T-cells.Data/._tdb
- __MACOSX/gdT_bibliography_package/._gamma-delta-T-cells.Data
- __MACOSX/._gdT_bibliography_package
